# Supplementary material for: Development of a novel methodology for ascertaining scientific opinion and extent of agreement
Source: PLoS One. 2024 Dec 6;19(12):e0313541. doi: 10.1371/journal.pone.0313541 (PMC11623554; doi:10.1371/journal.pone.0313541)
Supplement: S1 Data — (XLSX) [file pone.0313541.s001.xlsx]

## Sheet: ALL RESULTS
Likert scale vote (1=strongly agree; 5=strongly disagree)	institution of voting scientist	discipline of voting scientist		Statement under consideration					Institution	Number of Physicists emailed	Number of Chemists emailed	Number of Biologists emailed	Number of Earth Scientists emailed	Number of Health Scientists emailed	All fields: number emailed
1	Durham	Chemistry		"Science has put it beyond reasonable doubt that COVID-19 is caused by a virus."					Amsterdam	85	48	0	93	0	226
2	Durham	Physics		"Science has put it beyond reasonable doubt that COVID-19 is caused by a virus."					Birmingham	73	110	89	112	298	682
1	Durham	Physics		"Science has put it beyond reasonable doubt that COVID-19 is caused by a virus."					Bucknell	19	23	35	10	10	97
1	Durham	Biology		"Science has put it beyond reasonable doubt that COVID-19 is caused by a virus."					Cambridge	107	191	282	98	349	1027
1	Durham	Physics		"Science has put it beyond reasonable doubt that COVID-19 is caused by a virus."					Conicet	194	176	138	42	31	581
1	Durham	Biology		"Science has put it beyond reasonable doubt that COVID-19 is caused by a virus."					Durham	152	64	43	44	39	342
1	Durham	Biology		"Science has put it beyond reasonable doubt that COVID-19 is caused by a virus."					Edinburgh	198	79	147	242	144	810
1	Durham	Chemistry		"Science has put it beyond reasonable doubt that COVID-19 is caused by a virus."					Exeter	134	0	226	191	347	898
1	Durham	Chemistry		"Science has put it beyond reasonable doubt that COVID-19 is caused by a virus."					Hyderabad	32	40	66	10	10	158
2	Durham	Physics		"Science has put it beyond reasonable doubt that COVID-19 is caused by a virus."					Iceland	24	23	78	63	89	277
3	Durham	Chemistry		"Science has put it beyond reasonable doubt that COVID-19 is caused by a virus."					Jo-Burg	22	30	27	45	13	137
3	Durham	Physics		"Science has put it beyond reasonable doubt that COVID-19 is caused by a virus."					Lancaster	118	44	0	182	63	407
1	Durham	Physics		"Science has put it beyond reasonable doubt that COVID-19 is caused by a virus."					Leeds	62	70	222	317	500	1171
1	Durham	Biology		"Science has put it beyond reasonable doubt that COVID-19 is caused by a virus."					Linkoping	155	58	35	34	251	533
5	Durham	Health Sciences		"Science has put it beyond reasonable doubt that COVID-19 is caused by a virus."					Macquarie	55	15	128	30	155	383
1	Durham	Physics		"Science has put it beyond reasonable doubt that COVID-19 is caused by a virus."					Nebraska	10	15	40	15	37	117
1	Durham	Biology		"Science has put it beyond reasonable doubt that COVID-19 is caused by a virus."					NYCU Taiwan	72	43	130	0	99	344
2	Durham	Physics		"Science has put it beyond reasonable doubt that COVID-19 is caused by a virus."					Oxford	313	113	306	130	1281	2143
1	Durham	Chemistry		"Science has put it beyond reasonable doubt that COVID-19 is caused by a virus."					Pittsburgh	86	104	202	32	237	661
1	Durham	Physics		"Science has put it beyond reasonable doubt that COVID-19 is caused by a virus."					Pretoria	21	29	111	21	126	308
1	Durham	Biology		"Science has put it beyond reasonable doubt that COVID-19 is caused by a virus."					Purdue	115	142	413	140	155	965
1	Durham	Biology		"Science has put it beyond reasonable doubt that COVID-19 is caused by a virus."					Stockholm	137	107	119	133	0	496
1	Durham	Physics		"Science has put it beyond reasonable doubt that COVID-19 is caused by a virus."					Toronto	109	150	97	89	305	750
1	Durham	Physics		"Science has put it beyond reasonable doubt that COVID-19 is caused by a virus."					UBC	138	132	119	127	67	583
1	Durham	Physics		"Science has put it beyond reasonable doubt that COVID-19 is caused by a virus."					UCI	72	59	203	27	675	1036
1	Durham	Earth Sciences		"Science has put it beyond reasonable doubt that COVID-19 is caused by a virus."					UCL	173	169	188	83	206	819
2	Durham	Biology		"Science has put it beyond reasonable doubt that COVID-19 is caused by a virus."					UCSD	110	106	196	273	126	811
1	Durham	Health Sciences		"Science has put it beyond reasonable doubt that COVID-19 is caused by a virus."					UNAM	40	222	144	221	237	864
1	Durham	Physics		"Science has put it beyond reasonable doubt that COVID-19 is caused by a virus."					UPenn	93	50	81	26	34	284
1	Durham	Physics		"Science has put it beyond reasonable doubt that COVID-19 is caused by a virus."					Uppsala	277	250	229	121	1298	2175
1	Durham	Physics		"Science has put it beyond reasonable doubt that COVID-19 is caused by a virus."					TOTAL	3196	2662	4094	2951	7182	20085
1	Durham	Physics		"Science has put it beyond reasonable doubt that COVID-19 is caused by a virus."
1	Durham	Physics		"Science has put it beyond reasonable doubt that COVID-19 is caused by a virus."
2	Durham	Earth Sciences		"Science has put it beyond reasonable doubt that COVID-19 is caused by a virus."							12903	Scientists asked (other than Health Sciences)
1	Durham	Physics		"Science has put it beyond reasonable doubt that COVID-19 is caused by a virus."
1	Durham	Physics		"Science has put it beyond reasonable doubt that COVID-19 is caused by a virus."
1	Durham	Earth Sciences		"Science has put it beyond reasonable doubt that COVID-19 is caused by a virus."
1	Durham	Health Sciences		"Science has put it beyond reasonable doubt that COVID-19 is caused by a virus."
1	Durham	Physics		"Science has put it beyond reasonable doubt that COVID-19 is caused by a virus."
1	Durham	Physics		"Science has put it beyond reasonable doubt that COVID-19 is caused by a virus."
1	Durham	Earth Sciences		"Science has put it beyond reasonable doubt that COVID-19 is caused by a virus."
1	Durham	Chemistry		"Science has put it beyond reasonable doubt that COVID-19 is caused by a virus."
1	Durham	Chemistry		"Science has put it beyond reasonable doubt that COVID-19 is caused by a virus."
1	Durham	Earth Sciences		"Science has put it beyond reasonable doubt that COVID-19 is caused by a virus."
1	Durham	Physics		"Science has put it beyond reasonable doubt that COVID-19 is caused by a virus."
1	Durham	Earth Sciences		"Science has put it beyond reasonable doubt that COVID-19 is caused by a virus."
1	Durham	Physics		"Science has put it beyond reasonable doubt that COVID-19 is caused by a virus."
1	Durham	Physics		"Science has put it beyond reasonable doubt that COVID-19 is caused by a virus."
1	Durham	Physics		"Science has put it beyond reasonable doubt that COVID-19 is caused by a virus."
1	Durham	Health Sciences		"Science has put it beyond reasonable doubt that COVID-19 is caused by a virus."
1	Durham	Physics		"Science has put it beyond reasonable doubt that COVID-19 is caused by a virus."
1	Durham	Physics		"Science has put it beyond reasonable doubt that COVID-19 is caused by a virus."
1	Durham	Biology		"Science has put it beyond reasonable doubt that COVID-19 is caused by a virus."
1	Durham	Physics		"Science has put it beyond reasonable doubt that COVID-19 is caused by a virus."
1	Durham	Chemistry		"Science has put it beyond reasonable doubt that COVID-19 is caused by a virus."
1	Durham	Chemistry		"Science has put it beyond reasonable doubt that COVID-19 is caused by a virus."
1	Durham	Physics		"Science has put it beyond reasonable doubt that COVID-19 is caused by a virus."
1	Durham	Physics		"Science has put it beyond reasonable doubt that COVID-19 is caused by a virus."
1	Durham	Physics		"Science has put it beyond reasonable doubt that COVID-19 is caused by a virus."
1	Durham	Chemistry		"Science has put it beyond reasonable doubt that COVID-19 is caused by a virus."
1	Durham	Physics		"Science has put it beyond reasonable doubt that COVID-19 is caused by a virus."
1	Durham	Earth Sciences		"Science has put it beyond reasonable doubt that COVID-19 is caused by a virus."
1	Durham	Physics		"Science has put it beyond reasonable doubt that COVID-19 is caused by a virus."
1	Durham	Biology		"Science has put it beyond reasonable doubt that COVID-19 is caused by a virus."
1	Durham	Chemistry		"Science has put it beyond reasonable doubt that COVID-19 is caused by a virus."
1	Durham	Physics		"Science has put it beyond reasonable doubt that COVID-19 is caused by a virus."
4	Durham	Physics		"Science has put it beyond reasonable doubt that COVID-19 is caused by a virus."
1	Durham	Earth Sciences		"Science has put it beyond reasonable doubt that COVID-19 is caused by a virus."
1	Durham	Biology		"Science has put it beyond reasonable doubt that COVID-19 is caused by a virus."
1	Durham	Biology		"Science has put it beyond reasonable doubt that COVID-19 is caused by a virus."
1	Durham	Health Sciences		"Science has put it beyond reasonable doubt that COVID-19 is caused by a virus."
1	Durham	Physics		"Science has put it beyond reasonable doubt that COVID-19 is caused by a virus."
1	Durham	Health Sciences		"Science has put it beyond reasonable doubt that COVID-19 is caused by a virus."
1	Durham	Physics		"Science has put it beyond reasonable doubt that COVID-19 is caused by a virus."
5	Durham	Earth Sciences		"Science has put it beyond reasonable doubt that COVID-19 is caused by a virus."
1	Durham	Biology		"Science has put it beyond reasonable doubt that COVID-19 is caused by a virus."
1	Durham	Biology		"Science has put it beyond reasonable doubt that COVID-19 is caused by a virus."
1	Durham	Biology		"Science has put it beyond reasonable doubt that COVID-19 is caused by a virus."
1	Durham	Earth Sciences		"Science has put it beyond reasonable doubt that COVID-19 is caused by a virus."
2	Durham	Earth Sciences		"Science has put it beyond reasonable doubt that COVID-19 is caused by a virus."
1	Durham	Health Sciences		"Science has put it beyond reasonable doubt that COVID-19 is caused by a virus."
1	Durham	Health Sciences		"Science has put it beyond reasonable doubt that COVID-19 is caused by a virus."
1	Durham	Health Sciences		"Science has put it beyond reasonable doubt that COVID-19 is caused by a virus."
1	Durham	Biology		"Science has put it beyond reasonable doubt that COVID-19 is caused by a virus."
1	Durham	Chemistry		"Science has put it beyond reasonable doubt that COVID-19 is caused by a virus."
5	Durham	Biology		"Science has put it beyond reasonable doubt that COVID-19 is caused by a virus."
1	Durham	Health Sciences		"Science has put it beyond reasonable doubt that COVID-19 is caused by a virus."
1	Durham	Physics		"Science has put it beyond reasonable doubt that COVID-19 is caused by a virus."
1	Durham	Earth Sciences		"Science has put it beyond reasonable doubt that COVID-19 is caused by a virus."
1	Durham	Chemistry		"Science has put it beyond reasonable doubt that COVID-19 is caused by a virus."
1	Durham	Physics		"Science has put it beyond reasonable doubt that COVID-19 is caused by a virus."
1	Durham	Physics		"Science has put it beyond reasonable doubt that COVID-19 is caused by a virus."
1	Durham	Physics		"Science has put it beyond reasonable doubt that COVID-19 is caused by a virus."
1	Durham	Chemistry		"Science has put it beyond reasonable doubt that COVID-19 is caused by a virus."
1	Durham	Physics		"Science has put it beyond reasonable doubt that COVID-19 is caused by a virus."
1	Durham	Physics		"Science has put it beyond reasonable doubt that COVID-19 is caused by a virus."
1	Durham	Chemistry		"Science has put it beyond reasonable doubt that COVID-19 is caused by a virus."
1	Durham	Physics		"Science has put it beyond reasonable doubt that COVID-19 is caused by a virus."
1	Durham	Physics		"Science has put it beyond reasonable doubt that COVID-19 is caused by a virus."
1	Durham	Biology		"Science has put it beyond reasonable doubt that COVID-19 is caused by a virus."
1	Durham	Physics		"Science has put it beyond reasonable doubt that COVID-19 is caused by a virus."
1	Durham	Physics		"Science has put it beyond reasonable doubt that COVID-19 is caused by a virus."
1	Durham	Physics		"Science has put it beyond reasonable doubt that COVID-19 is caused by a virus."
1	Durham	Physics		"Science has put it beyond reasonable doubt that COVID-19 is caused by a virus."
1	Durham	Earth Sciences		"Science has put it beyond reasonable doubt that COVID-19 is caused by a virus."
1	Durham	Physics		"Science has put it beyond reasonable doubt that COVID-19 is caused by a virus."
1	Durham	Earth Sciences		"Science has put it beyond reasonable doubt that COVID-19 is caused by a virus."
1	Durham	Physics		"Science has put it beyond reasonable doubt that COVID-19 is caused by a virus."
1	Durham	Earth Sciences		"Science has put it beyond reasonable doubt that COVID-19 is caused by a virus."
1	Durham	Health Sciences		"Science has put it beyond reasonable doubt that COVID-19 is caused by a virus."
1	Durham	Health Sciences		"Science has put it beyond reasonable doubt that COVID-19 is caused by a virus."
5	Durham	Earth Sciences		"Science has put it beyond reasonable doubt that COVID-19 is caused by a virus."
1	Durham	Chemistry		"Science has put it beyond reasonable doubt that COVID-19 is caused by a virus."
1	Durham	Biology		"Science has put it beyond reasonable doubt that COVID-19 is caused by a virus."
1	Durham	Earth Sciences		"Science has put it beyond reasonable doubt that COVID-19 is caused by a virus."
1	Durham	Health Sciences		"Science has put it beyond reasonable doubt that COVID-19 is caused by a virus."
1	Durham	Physics		"Science has put it beyond reasonable doubt that COVID-19 is caused by a virus."
1	Durham	Physics		"Science has put it beyond reasonable doubt that COVID-19 is caused by a virus."
1	Durham	Physics		"Science has put it beyond reasonable doubt that COVID-19 is caused by a virus."
2	Durham	Physics		"Science has put it beyond reasonable doubt that COVID-19 is caused by a virus."
2	Durham	Chemistry		"Science has put it beyond reasonable doubt that COVID-19 is caused by a virus."
1	Durham	Biology		"Science has put it beyond reasonable doubt that COVID-19 is caused by a virus."
1	Durham	Physics		"Science has put it beyond reasonable doubt that COVID-19 is caused by a virus."
2	Durham	Chemistry		"Science has put it beyond reasonable doubt that COVID-19 is caused by a virus."
1	Durham	Physics		"Science has put it beyond reasonable doubt that COVID-19 is caused by a virus."
1	Durham	Physics		"Science has put it beyond reasonable doubt that COVID-19 is caused by a virus."
5	Durham	Earth Sciences		"Science has put it beyond reasonable doubt that COVID-19 is caused by a virus."
1	Durham	Physics		"Science has put it beyond reasonable doubt that COVID-19 is caused by a virus."
4	Durham	Earth Sciences		"Science has put it beyond reasonable doubt that COVID-19 is caused by a virus."
1	Durham	Chemistry		"Science has put it beyond reasonable doubt that COVID-19 is caused by a virus."
1	Durham	Physics		"Science has put it beyond reasonable doubt that COVID-19 is caused by a virus."
1	Durham	Physics		"Science has put it beyond reasonable doubt that COVID-19 is caused by a virus."
1	Durham	Biology		"Science has put it beyond reasonable doubt that COVID-19 is caused by a virus."
1	Durham	Earth Sciences		"Science has put it beyond reasonable doubt that COVID-19 is caused by a virus."
2	Durham	Chemistry		"Science has put it beyond reasonable doubt that COVID-19 is caused by a virus."
1	Durham	Physics		"Science has put it beyond reasonable doubt that COVID-19 is caused by a virus."
1	Durham	Physics		"Science has put it beyond reasonable doubt that COVID-19 is caused by a virus."
1	Durham	Physics		"Science has put it beyond reasonable doubt that COVID-19 is caused by a virus."
1	Durham	Health Sciences		"Science has put it beyond reasonable doubt that COVID-19 is caused by a virus."
2	Durham	Biology		"Science has put it beyond reasonable doubt that COVID-19 is caused by a virus."
1	Durham	Health Sciences		"Science has put it beyond reasonable doubt that COVID-19 is caused by a virus."
1	Durham	Physics		"Science has put it beyond reasonable doubt that COVID-19 is caused by a virus."
1	Durham	Health Sciences		"Science has put it beyond reasonable doubt that COVID-19 is caused by a virus."
1	Durham	Health Sciences		"Science has put it beyond reasonable doubt that COVID-19 is caused by a virus."
1	Durham	Physics		"Science has put it beyond reasonable doubt that COVID-19 is caused by a virus."
1	Durham	Earth Sciences		"Science has put it beyond reasonable doubt that COVID-19 is caused by a virus."
1	Durham	Physics		"Science has put it beyond reasonable doubt that COVID-19 is caused by a virus."
1	Durham	Physics		"Science has put it beyond reasonable doubt that COVID-19 is caused by a virus."
1	Durham	Health Sciences		"Science has put it beyond reasonable doubt that COVID-19 is caused by a virus."
1	Durham	Health Sciences		"Science has put it beyond reasonable doubt that COVID-19 is caused by a virus."
1	Durham	Biology		"Science has put it beyond reasonable doubt that COVID-19 is caused by a virus."
1	Durham	Chemistry		"Science has put it beyond reasonable doubt that COVID-19 is caused by a virus."
1	Durham	Chemistry		"Science has put it beyond reasonable doubt that COVID-19 is caused by a virus."
1	Durham	Earth Sciences		"Science has put it beyond reasonable doubt that COVID-19 is caused by a virus."
1	Durham	Biology		"Science has put it beyond reasonable doubt that COVID-19 is caused by a virus."
1	Durham	Earth Sciences		"Science has put it beyond reasonable doubt that COVID-19 is caused by a virus."
1	Durham	Health Sciences		"Science has put it beyond reasonable doubt that COVID-19 is caused by a virus."
1	Durham	Earth Sciences		"Science has put it beyond reasonable doubt that COVID-19 is caused by a virus."
1	Durham	Physics		"Science has put it beyond reasonable doubt that COVID-19 is caused by a virus."
1	Durham	Physics		"Science has put it beyond reasonable doubt that COVID-19 is caused by a virus."
5	Durham	Earth Sciences		"Science has put it beyond reasonable doubt that COVID-19 is caused by a virus."
1	Durham	Physics		"Science has put it beyond reasonable doubt that COVID-19 is caused by a virus."
1	Durham	Physics		"Science has put it beyond reasonable doubt that COVID-19 is caused by a virus."
1	Durham	Health Sciences		"Science has put it beyond reasonable doubt that COVID-19 is caused by a virus."
1	Durham	Chemistry		"Science has put it beyond reasonable doubt that COVID-19 is caused by a virus."
1	Durham	Chemistry		"Science has put it beyond reasonable doubt that COVID-19 is caused by a virus."
1	Durham	Physics		"Science has put it beyond reasonable doubt that COVID-19 is caused by a virus."
1	Durham	Earth Sciences		"Science has put it beyond reasonable doubt that COVID-19 is caused by a virus."
1	Durham	Physics		"Science has put it beyond reasonable doubt that COVID-19 is caused by a virus."
4	Durham	Health Sciences		"Science has put it beyond reasonable doubt that COVID-19 is caused by a virus."
1	Durham	Physics		"Science has put it beyond reasonable doubt that COVID-19 is caused by a virus."
1	Durham	Physics		"Science has put it beyond reasonable doubt that COVID-19 is caused by a virus."
2	Durham	Health Sciences		"Science has put it beyond reasonable doubt that COVID-19 is caused by a virus."
1	Durham	Chemistry		"Science has put it beyond reasonable doubt that COVID-19 is caused by a virus."
1	Durham	Chemistry		"Science has put it beyond reasonable doubt that COVID-19 is caused by a virus."
1	Durham	Physics		"Science has put it beyond reasonable doubt that COVID-19 is caused by a virus."
1	Durham	Health Sciences		"Science has put it beyond reasonable doubt that COVID-19 is caused by a virus."
1	Durham	Physics		"Science has put it beyond reasonable doubt that COVID-19 is caused by a virus."
1	Durham	Physics		"Science has put it beyond reasonable doubt that COVID-19 is caused by a virus."
1	Durham	Health Sciences		"Science has put it beyond reasonable doubt that COVID-19 is caused by a virus."
1	Durham	Physics		"Science has put it beyond reasonable doubt that COVID-19 is caused by a virus."
1	Durham	Physics		"Science has put it beyond reasonable doubt that COVID-19 is caused by a virus."
1	Durham	Physics		"Science has put it beyond reasonable doubt that COVID-19 is caused by a virus."
1	Durham	Health Sciences		"Science has put it beyond reasonable doubt that COVID-19 is caused by a virus."
1	Durham	Physics		"Science has put it beyond reasonable doubt that COVID-19 is caused by a virus."
1	Durham	Physics		"Science has put it beyond reasonable doubt that COVID-19 is caused by a virus."
1	Durham	Health Sciences		"Science has put it beyond reasonable doubt that COVID-19 is caused by a virus."
1	Durham	Chemistry		"Science has put it beyond reasonable doubt that COVID-19 is caused by a virus."
1	Durham	Physics		"Science has put it beyond reasonable doubt that COVID-19 is caused by a virus."
1	Durham	Physics		"Science has put it beyond reasonable doubt that COVID-19 is caused by a virus."
1	Durham	Physics		"Science has put it beyond reasonable doubt that COVID-19 is caused by a virus."
1	Durham	Biology		"Science has put it beyond reasonable doubt that COVID-19 is caused by a virus."
1	Durham	Physics		"Science has put it beyond reasonable doubt that COVID-19 is caused by a virus."
1	Durham	Chemistry		"Science has put it beyond reasonable doubt that COVID-19 is caused by a virus."
1	Durham	Physics		"Science has put it beyond reasonable doubt that COVID-19 is caused by a virus."
3	Durham	Chemistry		"Science has put it beyond reasonable doubt that COVID-19 is caused by a virus."
2	Durham	Physics		"Science has put it beyond reasonable doubt that COVID-19 is caused by a virus."
1	Durham	Biology		"Science has put it beyond reasonable doubt that COVID-19 is caused by a virus."
1	Durham	Chemistry		"Science has put it beyond reasonable doubt that COVID-19 is caused by a virus."
1	Durham	Earth Sciences		"Science has put it beyond reasonable doubt that COVID-19 is caused by a virus."
1	Durham	Earth Sciences		"Science has put it beyond reasonable doubt that COVID-19 is caused by a virus."
1	Durham	Chemistry		"Science has put it beyond reasonable doubt that COVID-19 is caused by a virus."
1	Durham	Earth Sciences		"Science has put it beyond reasonable doubt that COVID-19 is caused by a virus."
1	Durham	Physics		"Science has put it beyond reasonable doubt that COVID-19 is caused by a virus."
1	Durham	Health Sciences		"Science has put it beyond reasonable doubt that COVID-19 is caused by a virus."
1	Durham	Chemistry		"Science has put it beyond reasonable doubt that COVID-19 is caused by a virus."
1	Durham	Health Sciences		"Science has put it beyond reasonable doubt that COVID-19 is caused by a virus."
1	Durham	Chemistry		"Science has put it beyond reasonable doubt that COVID-19 is caused by a virus."
1	Durham	Physics		"Science has put it beyond reasonable doubt that COVID-19 is caused by a virus."
1	Durham	Chemistry		"Science has put it beyond reasonable doubt that COVID-19 is caused by a virus."
1	Durham	Physics		"Science has put it beyond reasonable doubt that COVID-19 is caused by a virus."
1	Durham	Physics		"Science has put it beyond reasonable doubt that COVID-19 is caused by a virus."
1	Durham	Biology		"Science has put it beyond reasonable doubt that COVID-19 is caused by a virus."
1	Durham	Earth Sciences		"Science has put it beyond reasonable doubt that COVID-19 is caused by a virus."
1	Durham	Physics		"Science has put it beyond reasonable doubt that COVID-19 is caused by a virus."
1	Durham	Earth Sciences		"Science has put it beyond reasonable doubt that COVID-19 is caused by a virus."
1	Durham	Biology		"Science has put it beyond reasonable doubt that COVID-19 is caused by a virus."
1	Durham	Physics		"Science has put it beyond reasonable doubt that COVID-19 is caused by a virus."
1	Durham	Physics		"Science has put it beyond reasonable doubt that COVID-19 is caused by a virus."
1	Durham	Earth Sciences		"Science has put it beyond reasonable doubt that COVID-19 is caused by a virus."
2	Durham	Physics		"Science has put it beyond reasonable doubt that COVID-19 is caused by a virus."
1	Durham	Health Sciences		"Science has put it beyond reasonable doubt that COVID-19 is caused by a virus."
1	Durham	Physics		"Science has put it beyond reasonable doubt that COVID-19 is caused by a virus."
1	Durham	Physics		"Science has put it beyond reasonable doubt that COVID-19 is caused by a virus."
1	Durham	Chemistry		"Science has put it beyond reasonable doubt that COVID-19 is caused by a virus."
1	Durham	Physics		"Science has put it beyond reasonable doubt that COVID-19 is caused by a virus."
1	Durham	Physics		"Science has put it beyond reasonable doubt that COVID-19 is caused by a virus."
1	Durham	Chemistry		"Science has put it beyond reasonable doubt that COVID-19 is caused by a virus."
1	Durham	Physics		"Science has put it beyond reasonable doubt that COVID-19 is caused by a virus."
1	Durham	Physics		"Science has put it beyond reasonable doubt that COVID-19 is caused by a virus."
1	Durham	Physics		"Science has put it beyond reasonable doubt that COVID-19 is caused by a virus."
1	Lancaster	Health Sciences		"Science has put it beyond reasonable doubt that COVID-19 is caused by a virus."
1	Lancaster	Physics		"Science has put it beyond reasonable doubt that COVID-19 is caused by a virus."
1	Lancaster	Earth Sciences		"Science has put it beyond reasonable doubt that COVID-19 is caused by a virus."
1	Lancaster	Chemistry		"Science has put it beyond reasonable doubt that COVID-19 is caused by a virus."
1	Lancaster	Earth Sciences		"Science has put it beyond reasonable doubt that COVID-19 is caused by a virus."
1	Lancaster	Earth Sciences		"Science has put it beyond reasonable doubt that COVID-19 is caused by a virus."
1	Lancaster	Health Sciences		"Science has put it beyond reasonable doubt that COVID-19 is caused by a virus."
1	Lancaster	Health Sciences		"Science has put it beyond reasonable doubt that COVID-19 is caused by a virus."
2	Lancaster	Earth Sciences		"Science has put it beyond reasonable doubt that COVID-19 is caused by a virus."
1	Lancaster	Earth Sciences		"Science has put it beyond reasonable doubt that COVID-19 is caused by a virus."
1	Lancaster	Health Sciences		"Science has put it beyond reasonable doubt that COVID-19 is caused by a virus."
1	Lancaster	Health Sciences		"Science has put it beyond reasonable doubt that COVID-19 is caused by a virus."
1	Lancaster	Earth Sciences		"Science has put it beyond reasonable doubt that COVID-19 is caused by a virus."
2	Lancaster	Earth Sciences		"Science has put it beyond reasonable doubt that COVID-19 is caused by a virus."
1	Lancaster	Earth Sciences		"Science has put it beyond reasonable doubt that COVID-19 is caused by a virus."
1	Lancaster	Earth Sciences		"Science has put it beyond reasonable doubt that COVID-19 is caused by a virus."
3	Lancaster	Earth Sciences		"Science has put it beyond reasonable doubt that COVID-19 is caused by a virus."
1	Lancaster	Earth Sciences		"Science has put it beyond reasonable doubt that COVID-19 is caused by a virus."
1	Lancaster	Physics		"Science has put it beyond reasonable doubt that COVID-19 is caused by a virus."
1	Lancaster	Earth Sciences		"Science has put it beyond reasonable doubt that COVID-19 is caused by a virus."
1	Lancaster	Health Sciences		"Science has put it beyond reasonable doubt that COVID-19 is caused by a virus."
1	Lancaster	Physics		"Science has put it beyond reasonable doubt that COVID-19 is caused by a virus."
3	Lancaster	Health Sciences		"Science has put it beyond reasonable doubt that COVID-19 is caused by a virus."
1	Lancaster	Earth Sciences		"Science has put it beyond reasonable doubt that COVID-19 is caused by a virus."
1	Lancaster	Earth Sciences		"Science has put it beyond reasonable doubt that COVID-19 is caused by a virus."
1	Lancaster	Earth Sciences		"Science has put it beyond reasonable doubt that COVID-19 is caused by a virus."
1	Lancaster	Earth Sciences		"Science has put it beyond reasonable doubt that COVID-19 is caused by a virus."
1	Lancaster	Earth Sciences		"Science has put it beyond reasonable doubt that COVID-19 is caused by a virus."
1	Lancaster	Earth Sciences		"Science has put it beyond reasonable doubt that COVID-19 is caused by a virus."
1	Lancaster	Physics		"Science has put it beyond reasonable doubt that COVID-19 is caused by a virus."
3	Lancaster	Earth Sciences		"Science has put it beyond reasonable doubt that COVID-19 is caused by a virus."
2	Lancaster	Earth Sciences		"Science has put it beyond reasonable doubt that COVID-19 is caused by a virus."
1	Lancaster	Health Sciences		"Science has put it beyond reasonable doubt that COVID-19 is caused by a virus."
1	Lancaster	Physics		"Science has put it beyond reasonable doubt that COVID-19 is caused by a virus."
1	Lancaster	Chemistry		"Science has put it beyond reasonable doubt that COVID-19 is caused by a virus."
1	Lancaster	Physics		"Science has put it beyond reasonable doubt that COVID-19 is caused by a virus."
1	Lancaster	Physics		"Science has put it beyond reasonable doubt that COVID-19 is caused by a virus."
3	Lancaster	Chemistry		"Science has put it beyond reasonable doubt that COVID-19 is caused by a virus."
1	Lancaster	Earth Sciences		"Science has put it beyond reasonable doubt that COVID-19 is caused by a virus."
5	Lancaster	Earth Sciences		"Science has put it beyond reasonable doubt that COVID-19 is caused by a virus."
4	Lancaster	Physics		"Science has put it beyond reasonable doubt that COVID-19 is caused by a virus."
1	Lancaster	Physics		"Science has put it beyond reasonable doubt that COVID-19 is caused by a virus."
1	Lancaster	Earth Sciences		"Science has put it beyond reasonable doubt that COVID-19 is caused by a virus."
2	Lancaster	Health Sciences		"Science has put it beyond reasonable doubt that COVID-19 is caused by a virus."
1	Lancaster	Physics		"Science has put it beyond reasonable doubt that COVID-19 is caused by a virus."
3	Lancaster	Earth Sciences		"Science has put it beyond reasonable doubt that COVID-19 is caused by a virus."
2	Lancaster	Chemistry		"Science has put it beyond reasonable doubt that COVID-19 is caused by a virus."
1	Lancaster	Physics		"Science has put it beyond reasonable doubt that COVID-19 is caused by a virus."
2	Lancaster	Physics		"Science has put it beyond reasonable doubt that COVID-19 is caused by a virus."
4	Lancaster	Physics		"Science has put it beyond reasonable doubt that COVID-19 is caused by a virus."
1	Lancaster	Chemistry		"Science has put it beyond reasonable doubt that COVID-19 is caused by a virus."
1	Lancaster	Earth Sciences		"Science has put it beyond reasonable doubt that COVID-19 is caused by a virus."
1	Lancaster	Physics		"Science has put it beyond reasonable doubt that COVID-19 is caused by a virus."
1	Lancaster	Earth Sciences		"Science has put it beyond reasonable doubt that COVID-19 is caused by a virus."
1	Lancaster	Earth Sciences		"Science has put it beyond reasonable doubt that COVID-19 is caused by a virus."
1	Lancaster	Earth Sciences		"Science has put it beyond reasonable doubt that COVID-19 is caused by a virus."
1	Lancaster	Health Sciences		"Science has put it beyond reasonable doubt that COVID-19 is caused by a virus."
1	Lancaster	Earth Sciences		"Science has put it beyond reasonable doubt that COVID-19 is caused by a virus."
1	Lancaster	Physics		"Science has put it beyond reasonable doubt that COVID-19 is caused by a virus."
1	Lancaster	Earth Sciences		"Science has put it beyond reasonable doubt that COVID-19 is caused by a virus."
1	Lancaster	Earth Sciences		"Science has put it beyond reasonable doubt that COVID-19 is caused by a virus."
1	Lancaster	Earth Sciences		"Science has put it beyond reasonable doubt that COVID-19 is caused by a virus."
1	Lancaster	Chemistry		"Science has put it beyond reasonable doubt that COVID-19 is caused by a virus."
1	Lancaster	Earth Sciences		"Science has put it beyond reasonable doubt that COVID-19 is caused by a virus."
1	Lancaster	Physics		"Science has put it beyond reasonable doubt that COVID-19 is caused by a virus."
1	Lancaster	Health Sciences		"Science has put it beyond reasonable doubt that COVID-19 is caused by a virus."
1	Lancaster	Earth Sciences		"Science has put it beyond reasonable doubt that COVID-19 is caused by a virus."
4	Lancaster	Physics		"Science has put it beyond reasonable doubt that COVID-19 is caused by a virus."
1	Lancaster	Earth Sciences		"Science has put it beyond reasonable doubt that COVID-19 is caused by a virus."
1	Lancaster	Physics		"Science has put it beyond reasonable doubt that COVID-19 is caused by a virus."
1	Lancaster	Physics		"Science has put it beyond reasonable doubt that COVID-19 is caused by a virus."
1	Lancaster	Earth Sciences		"Science has put it beyond reasonable doubt that COVID-19 is caused by a virus."
1	Lancaster	Earth Sciences		"Science has put it beyond reasonable doubt that COVID-19 is caused by a virus."
1	Lancaster	Health Sciences		"Science has put it beyond reasonable doubt that COVID-19 is caused by a virus."
1	Lancaster	Earth Sciences		"Science has put it beyond reasonable doubt that COVID-19 is caused by a virus."
1	Lancaster	Earth Sciences		"Science has put it beyond reasonable doubt that COVID-19 is caused by a virus."
1	Lancaster	Earth Sciences		"Science has put it beyond reasonable doubt that COVID-19 is caused by a virus."
1	Lancaster	Physics		"Science has put it beyond reasonable doubt that COVID-19 is caused by a virus."
2	Lancaster	Earth Sciences		"Science has put it beyond reasonable doubt that COVID-19 is caused by a virus."
1	Lancaster	Physics		"Science has put it beyond reasonable doubt that COVID-19 is caused by a virus."
1	Lancaster	Earth Sciences		"Science has put it beyond reasonable doubt that COVID-19 is caused by a virus."
1	Lancaster	Earth Sciences		"Science has put it beyond reasonable doubt that COVID-19 is caused by a virus."
1	Lancaster	Physics		"Science has put it beyond reasonable doubt that COVID-19 is caused by a virus."
1	Lancaster	Chemistry		"Science has put it beyond reasonable doubt that COVID-19 is caused by a virus."
1	Lancaster	Earth Sciences		"Science has put it beyond reasonable doubt that COVID-19 is caused by a virus."
1	Lancaster	Earth Sciences		"Science has put it beyond reasonable doubt that COVID-19 is caused by a virus."
1	Lancaster	Health Sciences		"Science has put it beyond reasonable doubt that COVID-19 is caused by a virus."
1	Lancaster	Health Sciences		"Science has put it beyond reasonable doubt that COVID-19 is caused by a virus."
1	Lancaster	Earth Sciences		"Science has put it beyond reasonable doubt that COVID-19 is caused by a virus."
1	Lancaster	Earth Sciences		"Science has put it beyond reasonable doubt that COVID-19 is caused by a virus."
1	Lancaster	Earth Sciences		"Science has put it beyond reasonable doubt that COVID-19 is caused by a virus."
1	Lancaster	Earth Sciences		"Science has put it beyond reasonable doubt that COVID-19 is caused by a virus."
1	Lancaster	Earth Sciences		"Science has put it beyond reasonable doubt that COVID-19 is caused by a virus."
1	Lancaster	Earth Sciences		"Science has put it beyond reasonable doubt that COVID-19 is caused by a virus."
1	Lancaster	Physics		"Science has put it beyond reasonable doubt that COVID-19 is caused by a virus."
2	Lancaster	Earth Sciences		"Science has put it beyond reasonable doubt that COVID-19 is caused by a virus."
1	Lancaster	Earth Sciences		"Science has put it beyond reasonable doubt that COVID-19 is caused by a virus."
1	Lancaster	Physics		"Science has put it beyond reasonable doubt that COVID-19 is caused by a virus."
1	Lancaster	Earth Sciences		"Science has put it beyond reasonable doubt that COVID-19 is caused by a virus."
1	Lancaster	Health Sciences		"Science has put it beyond reasonable doubt that COVID-19 is caused by a virus."
1	Lancaster	Physics		"Science has put it beyond reasonable doubt that COVID-19 is caused by a virus."
1	Lancaster	Earth Sciences		"Science has put it beyond reasonable doubt that COVID-19 is caused by a virus."
1	Lancaster	Earth Sciences		"Science has put it beyond reasonable doubt that COVID-19 is caused by a virus."
1	Lancaster	Physics		"Science has put it beyond reasonable doubt that COVID-19 is caused by a virus."
1	Lancaster	Earth Sciences		"Science has put it beyond reasonable doubt that COVID-19 is caused by a virus."
1	Lancaster	Earth Sciences		"Science has put it beyond reasonable doubt that COVID-19 is caused by a virus."
1	Lancaster	Chemistry		"Science has put it beyond reasonable doubt that COVID-19 is caused by a virus."
3	Lancaster	Physics		"Science has put it beyond reasonable doubt that COVID-19 is caused by a virus."
1	Lancaster	Health Sciences		"Science has put it beyond reasonable doubt that COVID-19 is caused by a virus."
1	Lancaster	Physics		"Science has put it beyond reasonable doubt that COVID-19 is caused by a virus."
1	Lancaster	Health Sciences		"Science has put it beyond reasonable doubt that COVID-19 is caused by a virus."
1	Lancaster	Physics		"Science has put it beyond reasonable doubt that COVID-19 is caused by a virus."
2	Lancaster	Health Sciences		"Science has put it beyond reasonable doubt that COVID-19 is caused by a virus."
1	Lancaster	Earth Sciences		"Science has put it beyond reasonable doubt that COVID-19 is caused by a virus."
1	Lancaster	Health Sciences		"Science has put it beyond reasonable doubt that COVID-19 is caused by a virus."
1	Lancaster	Physics		"Science has put it beyond reasonable doubt that COVID-19 is caused by a virus."
2	Lancaster	Chemistry		"Science has put it beyond reasonable doubt that COVID-19 is caused by a virus."
1	Lancaster	Physics		"Science has put it beyond reasonable doubt that COVID-19 is caused by a virus."
2	Lancaster	Physics		"Science has put it beyond reasonable doubt that COVID-19 is caused by a virus."
1	Lancaster	Earth Sciences		"Science has put it beyond reasonable doubt that COVID-19 is caused by a virus."
1	Lancaster	Earth Sciences		"Science has put it beyond reasonable doubt that COVID-19 is caused by a virus."
1	Lancaster	Earth Sciences		"Science has put it beyond reasonable doubt that COVID-19 is caused by a virus."
1	Lancaster	Health Sciences		"Science has put it beyond reasonable doubt that COVID-19 is caused by a virus."
1	Lancaster	Health Sciences		"Science has put it beyond reasonable doubt that COVID-19 is caused by a virus."
1	Lancaster	Physics		"Science has put it beyond reasonable doubt that COVID-19 is caused by a virus."
5	Lancaster	Earth Sciences		"Science has put it beyond reasonable doubt that COVID-19 is caused by a virus."
1	Lancaster	Earth Sciences		"Science has put it beyond reasonable doubt that COVID-19 is caused by a virus."
1	Lancaster	Physics		"Science has put it beyond reasonable doubt that COVID-19 is caused by a virus."
1	Lancaster	Chemistry		"Science has put it beyond reasonable doubt that COVID-19 is caused by a virus."
1	Lancaster	Earth Sciences		"Science has put it beyond reasonable doubt that COVID-19 is caused by a virus."
1	Lancaster	Physics		"Science has put it beyond reasonable doubt that COVID-19 is caused by a virus."
1	Lancaster	Health Sciences		"Science has put it beyond reasonable doubt that COVID-19 is caused by a virus."
1	Lancaster	Health Sciences		"Science has put it beyond reasonable doubt that COVID-19 is caused by a virus."
1	Lancaster	Health Sciences		"Science has put it beyond reasonable doubt that COVID-19 is caused by a virus."
1	Lancaster	Physics		"Science has put it beyond reasonable doubt that COVID-19 is caused by a virus."
1	Lancaster	Physics		"Science has put it beyond reasonable doubt that COVID-19 is caused by a virus."
1	Lancaster	Earth Sciences		"Science has put it beyond reasonable doubt that COVID-19 is caused by a virus."
4	Lancaster	Earth Sciences		"Science has put it beyond reasonable doubt that COVID-19 is caused by a virus."
1	Lancaster	Earth Sciences		"Science has put it beyond reasonable doubt that COVID-19 is caused by a virus."
1	Lancaster	Chemistry		"Science has put it beyond reasonable doubt that COVID-19 is caused by a virus."
1	Lancaster	Physics		"Science has put it beyond reasonable doubt that COVID-19 is caused by a virus."
1	Lancaster	Health Sciences		"Science has put it beyond reasonable doubt that COVID-19 is caused by a virus."
3	Lancaster	Physics		"Science has put it beyond reasonable doubt that COVID-19 is caused by a virus."
1	Lancaster	Chemistry		"Science has put it beyond reasonable doubt that COVID-19 is caused by a virus."
1	Lancaster	Physics		"Science has put it beyond reasonable doubt that COVID-19 is caused by a virus."
1	Lancaster	Physics		"Science has put it beyond reasonable doubt that COVID-19 is caused by a virus."
1	Lancaster	Physics		"Science has put it beyond reasonable doubt that COVID-19 is caused by a virus."
1	Lancaster	Earth Sciences		"Science has put it beyond reasonable doubt that COVID-19 is caused by a virus."
1	Lancaster	Earth Sciences		"Science has put it beyond reasonable doubt that COVID-19 is caused by a virus."
2	Lancaster	Physics		"Science has put it beyond reasonable doubt that COVID-19 is caused by a virus."
1	Lancaster	Earth Sciences		"Science has put it beyond reasonable doubt that COVID-19 is caused by a virus."
2	Lancaster	Physics		"Science has put it beyond reasonable doubt that COVID-19 is caused by a virus."
1	Lancaster	Physics		"Science has put it beyond reasonable doubt that COVID-19 is caused by a virus."
1	Lancaster	Earth Sciences		"Science has put it beyond reasonable doubt that COVID-19 is caused by a virus."
1	Lancaster	Physics		"Science has put it beyond reasonable doubt that COVID-19 is caused by a virus."
1	Lancaster	Physics		"Science has put it beyond reasonable doubt that COVID-19 is caused by a virus."
1	Lancaster	Physics		"Science has put it beyond reasonable doubt that COVID-19 is caused by a virus."
1	Lancaster	Earth Sciences		"Science has put it beyond reasonable doubt that COVID-19 is caused by a virus."
1	Lancaster	Chemistry		"Science has put it beyond reasonable doubt that COVID-19 is caused by a virus."
1	Lancaster	Physics		"Science has put it beyond reasonable doubt that COVID-19 is caused by a virus."
1	Lancaster	Chemistry		"Science has put it beyond reasonable doubt that COVID-19 is caused by a virus."
1	Lancaster	Health Sciences		"Science has put it beyond reasonable doubt that COVID-19 is caused by a virus."
2	Lancaster	Earth Sciences		"Science has put it beyond reasonable doubt that COVID-19 is caused by a virus."
1	Lancaster	Physics		"Science has put it beyond reasonable doubt that COVID-19 is caused by a virus."
1	Lancaster	Physics		"Science has put it beyond reasonable doubt that COVID-19 is caused by a virus."
1	Lancaster	Chemistry		"Science has put it beyond reasonable doubt that COVID-19 is caused by a virus."
1	Lancaster	Health Sciences		"Science has put it beyond reasonable doubt that COVID-19 is caused by a virus."
1	Lancaster	Physics		"Science has put it beyond reasonable doubt that COVID-19 is caused by a virus."
1	Lancaster	Earth Sciences		"Science has put it beyond reasonable doubt that COVID-19 is caused by a virus."
5	Iceland	Health Sciences		"Science has put it beyond reasonable doubt that COVID-19 is caused by a virus."
3	Iceland	Earth Sciences		"Science has put it beyond reasonable doubt that COVID-19 is caused by a virus."
1	Iceland	Chemistry		"Science has put it beyond reasonable doubt that COVID-19 is caused by a virus."
1	Iceland	Health Sciences		"Science has put it beyond reasonable doubt that COVID-19 is caused by a virus."
1	Iceland	Physics		"Science has put it beyond reasonable doubt that COVID-19 is caused by a virus."
5	Iceland	Biology		"Science has put it beyond reasonable doubt that COVID-19 is caused by a virus."
1	Iceland	Physics		"Science has put it beyond reasonable doubt that COVID-19 is caused by a virus."
1	Iceland	Earth Sciences		"Science has put it beyond reasonable doubt that COVID-19 is caused by a virus."
1	Iceland	Earth Sciences		"Science has put it beyond reasonable doubt that COVID-19 is caused by a virus."
1	Iceland	Physics		"Science has put it beyond reasonable doubt that COVID-19 is caused by a virus."
1	Iceland	Health Sciences		"Science has put it beyond reasonable doubt that COVID-19 is caused by a virus."
1	Iceland	Earth Sciences		"Science has put it beyond reasonable doubt that COVID-19 is caused by a virus."
1	Iceland	Health Sciences		"Science has put it beyond reasonable doubt that COVID-19 is caused by a virus."
1	Iceland	Earth Sciences		"Science has put it beyond reasonable doubt that COVID-19 is caused by a virus."
1	Iceland	Health Sciences		"Science has put it beyond reasonable doubt that COVID-19 is caused by a virus."
1	Iceland	Biology		"Science has put it beyond reasonable doubt that COVID-19 is caused by a virus."
1	Iceland	Earth Sciences		"Science has put it beyond reasonable doubt that COVID-19 is caused by a virus."
1	Iceland	Chemistry		"Science has put it beyond reasonable doubt that COVID-19 is caused by a virus."
1	Iceland	Health Sciences		"Science has put it beyond reasonable doubt that COVID-19 is caused by a virus."
1	Iceland	Chemistry		"Science has put it beyond reasonable doubt that COVID-19 is caused by a virus."
1	Iceland	Biology		"Science has put it beyond reasonable doubt that COVID-19 is caused by a virus."
2	Iceland	Health Sciences		"Science has put it beyond reasonable doubt that COVID-19 is caused by a virus."
1	Iceland	Health Sciences		"Science has put it beyond reasonable doubt that COVID-19 is caused by a virus."
1	Iceland	Biology		"Science has put it beyond reasonable doubt that COVID-19 is caused by a virus."
1	Iceland	Earth Sciences		"Science has put it beyond reasonable doubt that COVID-19 is caused by a virus."
1	Iceland	Health Sciences		"Science has put it beyond reasonable doubt that COVID-19 is caused by a virus."
1	Iceland	Health Sciences		"Science has put it beyond reasonable doubt that COVID-19 is caused by a virus."
1	Iceland	Earth Sciences		"Science has put it beyond reasonable doubt that COVID-19 is caused by a virus."
1	Iceland	Health Sciences		"Science has put it beyond reasonable doubt that COVID-19 is caused by a virus."
1	Iceland	Health Sciences		"Science has put it beyond reasonable doubt that COVID-19 is caused by a virus."
1	Iceland	Health Sciences		"Science has put it beyond reasonable doubt that COVID-19 is caused by a virus."
1	Iceland	Biology		"Science has put it beyond reasonable doubt that COVID-19 is caused by a virus."
3	Iceland	Biology		"Science has put it beyond reasonable doubt that COVID-19 is caused by a virus."
1	Iceland	Health Sciences		"Science has put it beyond reasonable doubt that COVID-19 is caused by a virus."
1	Iceland	Earth Sciences		"Science has put it beyond reasonable doubt that COVID-19 is caused by a virus."
1	Iceland	Health Sciences		"Science has put it beyond reasonable doubt that COVID-19 is caused by a virus."
1	Iceland	Health Sciences		"Science has put it beyond reasonable doubt that COVID-19 is caused by a virus."
1	Iceland	Biology		"Science has put it beyond reasonable doubt that COVID-19 is caused by a virus."
2	Iceland	Health Sciences		"Science has put it beyond reasonable doubt that COVID-19 is caused by a virus."
1	Iceland	Biology		"Science has put it beyond reasonable doubt that COVID-19 is caused by a virus."
1	Iceland	Biology		"Science has put it beyond reasonable doubt that COVID-19 is caused by a virus."
1	Iceland	Health Sciences		"Science has put it beyond reasonable doubt that COVID-19 is caused by a virus."
1	Iceland	Biology		"Science has put it beyond reasonable doubt that COVID-19 is caused by a virus."
2	Iceland	Health Sciences		"Science has put it beyond reasonable doubt that COVID-19 is caused by a virus."
2	Iceland	Health Sciences		"Science has put it beyond reasonable doubt that COVID-19 is caused by a virus."
2	Iceland	Chemistry		"Science has put it beyond reasonable doubt that COVID-19 is caused by a virus."
1	Iceland	Physics		"Science has put it beyond reasonable doubt that COVID-19 is caused by a virus."
1	Iceland	Health Sciences		"Science has put it beyond reasonable doubt that COVID-19 is caused by a virus."
1	Iceland	Biology		"Science has put it beyond reasonable doubt that COVID-19 is caused by a virus."
1	Iceland	Chemistry		"Science has put it beyond reasonable doubt that COVID-19 is caused by a virus."
1	Iceland	Biology		"Science has put it beyond reasonable doubt that COVID-19 is caused by a virus."
1	Iceland	Chemistry		"Science has put it beyond reasonable doubt that COVID-19 is caused by a virus."
1	Iceland	Earth Sciences		"Science has put it beyond reasonable doubt that COVID-19 is caused by a virus."
1	Iceland	Earth Sciences		"Science has put it beyond reasonable doubt that COVID-19 is caused by a virus."
1	Iceland	Biology		"Science has put it beyond reasonable doubt that COVID-19 is caused by a virus."
1	Iceland	Earth Sciences		"Science has put it beyond reasonable doubt that COVID-19 is caused by a virus."
1	Iceland	Biology		"Science has put it beyond reasonable doubt that COVID-19 is caused by a virus."
2	Iceland	Chemistry		"Science has put it beyond reasonable doubt that COVID-19 is caused by a virus."
1	Iceland	Chemistry		"Science has put it beyond reasonable doubt that COVID-19 is caused by a virus."
1	Iceland	Health Sciences		"Science has put it beyond reasonable doubt that COVID-19 is caused by a virus."
1	Iceland	Health Sciences		"Science has put it beyond reasonable doubt that COVID-19 is caused by a virus."
1	Iceland	Health Sciences		"Science has put it beyond reasonable doubt that COVID-19 is caused by a virus."
1	Iceland	Health Sciences		"Science has put it beyond reasonable doubt that COVID-19 is caused by a virus."
1	Iceland	Biology		"Science has put it beyond reasonable doubt that COVID-19 is caused by a virus."
1	Iceland	Biology		"Science has put it beyond reasonable doubt that COVID-19 is caused by a virus."
1	Iceland	Earth Sciences		"Science has put it beyond reasonable doubt that COVID-19 is caused by a virus."
1	Iceland	Health Sciences		"Science has put it beyond reasonable doubt that COVID-19 is caused by a virus."
1	Iceland	Biology		"Science has put it beyond reasonable doubt that COVID-19 is caused by a virus."
1	Iceland	Biology		"Science has put it beyond reasonable doubt that COVID-19 is caused by a virus."
1	Iceland	Earth Sciences		"Science has put it beyond reasonable doubt that COVID-19 is caused by a virus."
1	Iceland	Chemistry		"Science has put it beyond reasonable doubt that COVID-19 is caused by a virus."
1	Iceland	Earth Sciences		"Science has put it beyond reasonable doubt that COVID-19 is caused by a virus."
1	Iceland	Health Sciences		"Science has put it beyond reasonable doubt that COVID-19 is caused by a virus."
5	Iceland	Health Sciences		"Science has put it beyond reasonable doubt that COVID-19 is caused by a virus."
1	Iceland	Earth Sciences		"Science has put it beyond reasonable doubt that COVID-19 is caused by a virus."
1	Iceland	Biology		"Science has put it beyond reasonable doubt that COVID-19 is caused by a virus."
1	Iceland	Earth Sciences		"Science has put it beyond reasonable doubt that COVID-19 is caused by a virus."
5	Iceland	Physics		"Science has put it beyond reasonable doubt that COVID-19 is caused by a virus."
1	Iceland	Earth Sciences		"Science has put it beyond reasonable doubt that COVID-19 is caused by a virus."
1	Iceland	Biology		"Science has put it beyond reasonable doubt that COVID-19 is caused by a virus."
1	Iceland	Biology		"Science has put it beyond reasonable doubt that COVID-19 is caused by a virus."
5	Iceland	Earth Sciences		"Science has put it beyond reasonable doubt that COVID-19 is caused by a virus."
1	Iceland	Health Sciences		"Science has put it beyond reasonable doubt that COVID-19 is caused by a virus."
1	Iceland	Health Sciences		"Science has put it beyond reasonable doubt that COVID-19 is caused by a virus."
1	Iceland	Biology		"Science has put it beyond reasonable doubt that COVID-19 is caused by a virus."
1	Iceland	Health Sciences		"Science has put it beyond reasonable doubt that COVID-19 is caused by a virus."
1	Iceland	Health Sciences		"Science has put it beyond reasonable doubt that COVID-19 is caused by a virus."
1	Iceland	Chemistry		"Science has put it beyond reasonable doubt that COVID-19 is caused by a virus."
1	Iceland	Biology		"Science has put it beyond reasonable doubt that COVID-19 is caused by a virus."
2	Iceland	Health Sciences		"Science has put it beyond reasonable doubt that COVID-19 is caused by a virus."
1	Iceland	Health Sciences		"Science has put it beyond reasonable doubt that COVID-19 is caused by a virus."
1	Iceland	Earth Sciences		"Science has put it beyond reasonable doubt that COVID-19 is caused by a virus."
1	Iceland	Chemistry		"Science has put it beyond reasonable doubt that COVID-19 is caused by a virus."
1	Iceland	Earth Sciences		"Science has put it beyond reasonable doubt that COVID-19 is caused by a virus."
1	Iceland	Biology		"Science has put it beyond reasonable doubt that COVID-19 is caused by a virus."
1	Iceland	Earth Sciences		"Science has put it beyond reasonable doubt that COVID-19 is caused by a virus."
1	Iceland	Earth Sciences		"Science has put it beyond reasonable doubt that COVID-19 is caused by a virus."
1	Iceland	Earth Sciences		"Science has put it beyond reasonable doubt that COVID-19 is caused by a virus."
1	Iceland	Earth Sciences		"Science has put it beyond reasonable doubt that COVID-19 is caused by a virus."
1	Iceland	Physics		"Science has put it beyond reasonable doubt that COVID-19 is caused by a virus."
1	Iceland	Earth Sciences		"Science has put it beyond reasonable doubt that COVID-19 is caused by a virus."
1	Iceland	Biology		"Science has put it beyond reasonable doubt that COVID-19 is caused by a virus."
1	Iceland	Health Sciences		"Science has put it beyond reasonable doubt that COVID-19 is caused by a virus."
1	Iceland	Health Sciences		"Science has put it beyond reasonable doubt that COVID-19 is caused by a virus."
1	Iceland	Biology		"Science has put it beyond reasonable doubt that COVID-19 is caused by a virus."
1	Iceland	Health Sciences		"Science has put it beyond reasonable doubt that COVID-19 is caused by a virus."
2	Iceland	Earth Sciences		"Science has put it beyond reasonable doubt that COVID-19 is caused by a virus."
2	Iceland	Earth Sciences		"Science has put it beyond reasonable doubt that COVID-19 is caused by a virus."
1	Iceland	Health Sciences		"Science has put it beyond reasonable doubt that COVID-19 is caused by a virus."
1	Iceland	Health Sciences		"Science has put it beyond reasonable doubt that COVID-19 is caused by a virus."
2	Iceland	Physics		"Science has put it beyond reasonable doubt that COVID-19 is caused by a virus."
1	Iceland	Biology		"Science has put it beyond reasonable doubt that COVID-19 is caused by a virus."
1	Iceland	Physics		"Science has put it beyond reasonable doubt that COVID-19 is caused by a virus."
1	Iceland	Biology		"Science has put it beyond reasonable doubt that COVID-19 is caused by a virus."
1	Iceland	Health Sciences		"Science has put it beyond reasonable doubt that COVID-19 is caused by a virus."
2	Iceland	Earth Sciences		"Science has put it beyond reasonable doubt that COVID-19 is caused by a virus."
1	Iceland	Biology		"Science has put it beyond reasonable doubt that COVID-19 is caused by a virus."
1	Iceland	Biology		"Science has put it beyond reasonable doubt that COVID-19 is caused by a virus."
5	Iceland	Earth Sciences		"Science has put it beyond reasonable doubt that COVID-19 is caused by a virus."
1	Iceland	Biology		"Science has put it beyond reasonable doubt that COVID-19 is caused by a virus."
1	Iceland	Biology		"Science has put it beyond reasonable doubt that COVID-19 is caused by a virus."
1	Iceland	Biology		"Science has put it beyond reasonable doubt that COVID-19 is caused by a virus."
2	Iceland	Earth Sciences		"Science has put it beyond reasonable doubt that COVID-19 is caused by a virus."
1	Iceland	Biology		"Science has put it beyond reasonable doubt that COVID-19 is caused by a virus."
1	Iceland	Biology		"Science has put it beyond reasonable doubt that COVID-19 is caused by a virus."
1	Iceland	Physics		"Science has put it beyond reasonable doubt that COVID-19 is caused by a virus."
3	Iceland	Earth Sciences		"Science has put it beyond reasonable doubt that COVID-19 is caused by a virus."
3	Iceland	Physics		"Science has put it beyond reasonable doubt that COVID-19 is caused by a virus."
1	Iceland	Health Sciences		"Science has put it beyond reasonable doubt that COVID-19 is caused by a virus."
1	Iceland	Earth Sciences		"Science has put it beyond reasonable doubt that COVID-19 is caused by a virus."
1	Iceland	Health Sciences		"Science has put it beyond reasonable doubt that COVID-19 is caused by a virus."
1	Iceland	Health Sciences		"Science has put it beyond reasonable doubt that COVID-19 is caused by a virus."
1	Iceland	Biology		"Science has put it beyond reasonable doubt that COVID-19 is caused by a virus."
2	Iceland	Health Sciences		"Science has put it beyond reasonable doubt that COVID-19 is caused by a virus."
1	Iceland	Biology		"Science has put it beyond reasonable doubt that COVID-19 is caused by a virus."
1	Iceland	Earth Sciences		"Science has put it beyond reasonable doubt that COVID-19 is caused by a virus."
1	Iceland	Health Sciences		"Science has put it beyond reasonable doubt that COVID-19 is caused by a virus."
1	Iceland	Health Sciences		"Science has put it beyond reasonable doubt that COVID-19 is caused by a virus."
1	Iceland	Biology		"Science has put it beyond reasonable doubt that COVID-19 is caused by a virus."
1	Iceland	Physics		"Science has put it beyond reasonable doubt that COVID-19 is caused by a virus."
1	Iceland	Biology		"Science has put it beyond reasonable doubt that COVID-19 is caused by a virus."
1	Iceland	Physics		"Science has put it beyond reasonable doubt that COVID-19 is caused by a virus."
1	Iceland	Physics		"Science has put it beyond reasonable doubt that COVID-19 is caused by a virus."
1	Iceland	Biology		"Science has put it beyond reasonable doubt that COVID-19 is caused by a virus."
1	Iceland	Biology		"Science has put it beyond reasonable doubt that COVID-19 is caused by a virus."
1	Iceland	Biology		"Science has put it beyond reasonable doubt that COVID-19 is caused by a virus."
1	Iceland	Physics		"Science has put it beyond reasonable doubt that COVID-19 is caused by a virus."
1	Iceland	Physics		"Science has put it beyond reasonable doubt that COVID-19 is caused by a virus."
1	Iceland	Chemistry		"Science has put it beyond reasonable doubt that COVID-19 is caused by a virus."
1	Iceland	Chemistry		"Science has put it beyond reasonable doubt that COVID-19 is caused by a virus."
1	Iceland	Biology		"Science has put it beyond reasonable doubt that COVID-19 is caused by a virus."
1	Iceland	Chemistry		"Science has put it beyond reasonable doubt that COVID-19 is caused by a virus."
1	Iceland	Chemistry		"Science has put it beyond reasonable doubt that COVID-19 is caused by a virus."
1	Iceland	Health Sciences		"Science has put it beyond reasonable doubt that COVID-19 is caused by a virus."
1	Iceland	Biology		"Science has put it beyond reasonable doubt that COVID-19 is caused by a virus."
1	Iceland	Health Sciences		"Science has put it beyond reasonable doubt that COVID-19 is caused by a virus."
1	Iceland	Health Sciences		"Science has put it beyond reasonable doubt that COVID-19 is caused by a virus."
1	Iceland	Earth Sciences		"Science has put it beyond reasonable doubt that COVID-19 is caused by a virus."
2	Iceland	Physics		"Science has put it beyond reasonable doubt that COVID-19 is caused by a virus."
2	Iceland	Health Sciences		"Science has put it beyond reasonable doubt that COVID-19 is caused by a virus."
1	Iceland	Biology		"Science has put it beyond reasonable doubt that COVID-19 is caused by a virus."
1	Hyderabad	Chemistry		"Science has put it beyond reasonable doubt that COVID-19 is caused by a virus."
4	Hyderabad	Biology		"Science has put it beyond reasonable doubt that COVID-19 is caused by a virus."
1	Hyderabad	Health Sciences		"Science has put it beyond reasonable doubt that COVID-19 is caused by a virus."
1	Hyderabad	Biology		"Science has put it beyond reasonable doubt that COVID-19 is caused by a virus."
1	Hyderabad	Chemistry		"Science has put it beyond reasonable doubt that COVID-19 is caused by a virus."
1	Hyderabad	Biology		"Science has put it beyond reasonable doubt that COVID-19 is caused by a virus."
3	Hyderabad	Chemistry		"Science has put it beyond reasonable doubt that COVID-19 is caused by a virus."
1	Hyderabad	Biology		"Science has put it beyond reasonable doubt that COVID-19 is caused by a virus."
1	Hyderabad	Biology		"Science has put it beyond reasonable doubt that COVID-19 is caused by a virus."
1	Hyderabad	Biology		"Science has put it beyond reasonable doubt that COVID-19 is caused by a virus."
1	Hyderabad	Biology		"Science has put it beyond reasonable doubt that COVID-19 is caused by a virus."
2	Hyderabad	Chemistry		"Science has put it beyond reasonable doubt that COVID-19 is caused by a virus."
2	Hyderabad	Chemistry		"Science has put it beyond reasonable doubt that COVID-19 is caused by a virus."
1	Hyderabad	Chemistry		"Science has put it beyond reasonable doubt that COVID-19 is caused by a virus."
1	Hyderabad	Earth Sciences		"Science has put it beyond reasonable doubt that COVID-19 is caused by a virus."
1	Hyderabad	Physics		"Science has put it beyond reasonable doubt that COVID-19 is caused by a virus."
1	Hyderabad	Biology		"Science has put it beyond reasonable doubt that COVID-19 is caused by a virus."
1	Hyderabad	Biology		"Science has put it beyond reasonable doubt that COVID-19 is caused by a virus."
1	Hyderabad	Health Sciences		"Science has put it beyond reasonable doubt that COVID-19 is caused by a virus."
1	Hyderabad	Chemistry		"Science has put it beyond reasonable doubt that COVID-19 is caused by a virus."
1	Hyderabad	Chemistry		"Science has put it beyond reasonable doubt that COVID-19 is caused by a virus."
2	Hyderabad	Health Sciences		"Science has put it beyond reasonable doubt that COVID-19 is caused by a virus."
1	Hyderabad	Biology		"Science has put it beyond reasonable doubt that COVID-19 is caused by a virus."
5	Hyderabad	Biology		"Science has put it beyond reasonable doubt that COVID-19 is caused by a virus."
1	Hyderabad	Biology		"Science has put it beyond reasonable doubt that COVID-19 is caused by a virus."
1	Hyderabad	Chemistry		"Science has put it beyond reasonable doubt that COVID-19 is caused by a virus."
2	Hyderabad	Physics		"Science has put it beyond reasonable doubt that COVID-19 is caused by a virus."
1	Hyderabad	Physics		"Science has put it beyond reasonable doubt that COVID-19 is caused by a virus."
2	Hyderabad	Biology		"Science has put it beyond reasonable doubt that COVID-19 is caused by a virus."
2	Hyderabad	Chemistry		"Science has put it beyond reasonable doubt that COVID-19 is caused by a virus."
1	Hyderabad	Physics		"Science has put it beyond reasonable doubt that COVID-19 is caused by a virus."
2	Hyderabad	Physics		"Science has put it beyond reasonable doubt that COVID-19 is caused by a virus."
3	Hyderabad	Biology		"Science has put it beyond reasonable doubt that COVID-19 is caused by a virus."
1	Hyderabad	Earth Sciences		"Science has put it beyond reasonable doubt that COVID-19 is caused by a virus."
1	Hyderabad	Biology		"Science has put it beyond reasonable doubt that COVID-19 is caused by a virus."
1	Hyderabad	Physics		"Science has put it beyond reasonable doubt that COVID-19 is caused by a virus."
3	Hyderabad	Biology		"Science has put it beyond reasonable doubt that COVID-19 is caused by a virus."
1	Oxford	Chemistry		"Science has put it beyond reasonable doubt that COVID-19 is caused by a virus."
1	Oxford	Health Sciences		"Science has put it beyond reasonable doubt that COVID-19 is caused by a virus."
1	Oxford	Physics		"Science has put it beyond reasonable doubt that COVID-19 is caused by a virus."
1	Oxford	Health Sciences		"Science has put it beyond reasonable doubt that COVID-19 is caused by a virus."
1	Oxford	Health Sciences		"Science has put it beyond reasonable doubt that COVID-19 is caused by a virus."
1	Oxford	Health Sciences		"Science has put it beyond reasonable doubt that COVID-19 is caused by a virus."
2	Oxford	Health Sciences		"Science has put it beyond reasonable doubt that COVID-19 is caused by a virus."
1	Oxford	Health Sciences		"Science has put it beyond reasonable doubt that COVID-19 is caused by a virus."
1	Oxford	Physics		"Science has put it beyond reasonable doubt that COVID-19 is caused by a virus."
1	Oxford	Earth Sciences		"Science has put it beyond reasonable doubt that COVID-19 is caused by a virus."
1	Oxford	Earth Sciences		"Science has put it beyond reasonable doubt that COVID-19 is caused by a virus."
1	Oxford	Chemistry		"Science has put it beyond reasonable doubt that COVID-19 is caused by a virus."
1	Oxford	Health Sciences		"Science has put it beyond reasonable doubt that COVID-19 is caused by a virus."
2	Oxford	Physics		"Science has put it beyond reasonable doubt that COVID-19 is caused by a virus."
1	Oxford	Health Sciences		"Science has put it beyond reasonable doubt that COVID-19 is caused by a virus."
1	Oxford	Health Sciences		"Science has put it beyond reasonable doubt that COVID-19 is caused by a virus."
1	Oxford	Earth Sciences		"Science has put it beyond reasonable doubt that COVID-19 is caused by a virus."
1	Oxford	Health Sciences		"Science has put it beyond reasonable doubt that COVID-19 is caused by a virus."
1	Oxford	Health Sciences		"Science has put it beyond reasonable doubt that COVID-19 is caused by a virus."
1	Oxford	Chemistry		"Science has put it beyond reasonable doubt that COVID-19 is caused by a virus."
2	Oxford	Health Sciences		"Science has put it beyond reasonable doubt that COVID-19 is caused by a virus."
1	Oxford	Health Sciences		"Science has put it beyond reasonable doubt that COVID-19 is caused by a virus."
1	Oxford	Health Sciences		"Science has put it beyond reasonable doubt that COVID-19 is caused by a virus."
1	Oxford	Health Sciences		"Science has put it beyond reasonable doubt that COVID-19 is caused by a virus."
1	Oxford	Biology		"Science has put it beyond reasonable doubt that COVID-19 is caused by a virus."
1	Oxford	Biology		"Science has put it beyond reasonable doubt that COVID-19 is caused by a virus."
1	Oxford	Earth Sciences		"Science has put it beyond reasonable doubt that COVID-19 is caused by a virus."
5	Oxford	Chemistry		"Science has put it beyond reasonable doubt that COVID-19 is caused by a virus."
1	Oxford	Health Sciences		"Science has put it beyond reasonable doubt that COVID-19 is caused by a virus."
1	Oxford	Biology		"Science has put it beyond reasonable doubt that COVID-19 is caused by a virus."
1	Oxford	Health Sciences		"Science has put it beyond reasonable doubt that COVID-19 is caused by a virus."
1	Oxford	Biology		"Science has put it beyond reasonable doubt that COVID-19 is caused by a virus."
1	Oxford	Biology		"Science has put it beyond reasonable doubt that COVID-19 is caused by a virus."
1	Oxford	Health Sciences		"Science has put it beyond reasonable doubt that COVID-19 is caused by a virus."
1	Oxford	Chemistry		"Science has put it beyond reasonable doubt that COVID-19 is caused by a virus."
4	Oxford	Health Sciences		"Science has put it beyond reasonable doubt that COVID-19 is caused by a virus."
1	Oxford	Biology		"Science has put it beyond reasonable doubt that COVID-19 is caused by a virus."
1	Oxford	Health Sciences		"Science has put it beyond reasonable doubt that COVID-19 is caused by a virus."
1	Oxford	Biology		"Science has put it beyond reasonable doubt that COVID-19 is caused by a virus."
1	Oxford	Chemistry		"Science has put it beyond reasonable doubt that COVID-19 is caused by a virus."
1	Oxford	Physics		"Science has put it beyond reasonable doubt that COVID-19 is caused by a virus."
1	Oxford	Health Sciences		"Science has put it beyond reasonable doubt that COVID-19 is caused by a virus."
1	Oxford	Physics		"Science has put it beyond reasonable doubt that COVID-19 is caused by a virus."
1	Oxford	Health Sciences		"Science has put it beyond reasonable doubt that COVID-19 is caused by a virus."
1	Oxford	Health Sciences		"Science has put it beyond reasonable doubt that COVID-19 is caused by a virus."
1	Oxford	Biology		"Science has put it beyond reasonable doubt that COVID-19 is caused by a virus."
1	Oxford	Chemistry		"Science has put it beyond reasonable doubt that COVID-19 is caused by a virus."
1	Oxford	Biology		"Science has put it beyond reasonable doubt that COVID-19 is caused by a virus."
1	Oxford	Health Sciences		"Science has put it beyond reasonable doubt that COVID-19 is caused by a virus."
1	Oxford	Biology		"Science has put it beyond reasonable doubt that COVID-19 is caused by a virus."
1	Oxford	Health Sciences		"Science has put it beyond reasonable doubt that COVID-19 is caused by a virus."
1	Oxford	Physics		"Science has put it beyond reasonable doubt that COVID-19 is caused by a virus."
1	Oxford	Physics		"Science has put it beyond reasonable doubt that COVID-19 is caused by a virus."
1	Oxford	Physics		"Science has put it beyond reasonable doubt that COVID-19 is caused by a virus."
1	Oxford	Health Sciences		"Science has put it beyond reasonable doubt that COVID-19 is caused by a virus."
1	Oxford	Health Sciences		"Science has put it beyond reasonable doubt that COVID-19 is caused by a virus."
1	Oxford	Physics		"Science has put it beyond reasonable doubt that COVID-19 is caused by a virus."
2	Oxford	Health Sciences		"Science has put it beyond reasonable doubt that COVID-19 is caused by a virus."
1	Oxford	Chemistry		"Science has put it beyond reasonable doubt that COVID-19 is caused by a virus."
1	Oxford	Biology		"Science has put it beyond reasonable doubt that COVID-19 is caused by a virus."
1	Oxford	Health Sciences		"Science has put it beyond reasonable doubt that COVID-19 is caused by a virus."
1	Oxford	Physics		"Science has put it beyond reasonable doubt that COVID-19 is caused by a virus."
1	Oxford	Health Sciences		"Science has put it beyond reasonable doubt that COVID-19 is caused by a virus."
5	Oxford	Chemistry		"Science has put it beyond reasonable doubt that COVID-19 is caused by a virus."
1	Oxford	Health Sciences		"Science has put it beyond reasonable doubt that COVID-19 is caused by a virus."
1	Oxford	Health Sciences		"Science has put it beyond reasonable doubt that COVID-19 is caused by a virus."
1	Oxford	Health Sciences		"Science has put it beyond reasonable doubt that COVID-19 is caused by a virus."
1	Oxford	Biology		"Science has put it beyond reasonable doubt that COVID-19 is caused by a virus."
1	Oxford	Physics		"Science has put it beyond reasonable doubt that COVID-19 is caused by a virus."
1	Oxford	Biology		"Science has put it beyond reasonable doubt that COVID-19 is caused by a virus."
1	Oxford	Physics		"Science has put it beyond reasonable doubt that COVID-19 is caused by a virus."
5	Oxford	Health Sciences		"Science has put it beyond reasonable doubt that COVID-19 is caused by a virus."
2	Oxford	Health Sciences		"Science has put it beyond reasonable doubt that COVID-19 is caused by a virus."
1	Oxford	Health Sciences		"Science has put it beyond reasonable doubt that COVID-19 is caused by a virus."
5	Oxford	Health Sciences		"Science has put it beyond reasonable doubt that COVID-19 is caused by a virus."
1	Oxford	Health Sciences		"Science has put it beyond reasonable doubt that COVID-19 is caused by a virus."
1	Oxford	Health Sciences		"Science has put it beyond reasonable doubt that COVID-19 is caused by a virus."
2	Oxford	Earth Sciences		"Science has put it beyond reasonable doubt that COVID-19 is caused by a virus."
1	Oxford	Health Sciences		"Science has put it beyond reasonable doubt that COVID-19 is caused by a virus."
1	Oxford	Biology		"Science has put it beyond reasonable doubt that COVID-19 is caused by a virus."
2	Oxford	Biology		"Science has put it beyond reasonable doubt that COVID-19 is caused by a virus."
1	Oxford	Health Sciences		"Science has put it beyond reasonable doubt that COVID-19 is caused by a virus."
1	Oxford	Health Sciences		"Science has put it beyond reasonable doubt that COVID-19 is caused by a virus."
1	Oxford	Physics		"Science has put it beyond reasonable doubt that COVID-19 is caused by a virus."
1	Oxford	Biology		"Science has put it beyond reasonable doubt that COVID-19 is caused by a virus."
1	Oxford	Biology		"Science has put it beyond reasonable doubt that COVID-19 is caused by a virus."
2	Oxford	Earth Sciences		"Science has put it beyond reasonable doubt that COVID-19 is caused by a virus."
1	Oxford	Health Sciences		"Science has put it beyond reasonable doubt that COVID-19 is caused by a virus."
1	Oxford	Physics		"Science has put it beyond reasonable doubt that COVID-19 is caused by a virus."
1	Oxford	Health Sciences		"Science has put it beyond reasonable doubt that COVID-19 is caused by a virus."
1	Oxford	Biology		"Science has put it beyond reasonable doubt that COVID-19 is caused by a virus."
1	Oxford	Chemistry		"Science has put it beyond reasonable doubt that COVID-19 is caused by a virus."
2	Oxford	Biology		"Science has put it beyond reasonable doubt that COVID-19 is caused by a virus."
1	Oxford	Health Sciences		"Science has put it beyond reasonable doubt that COVID-19 is caused by a virus."
1	Oxford	Health Sciences		"Science has put it beyond reasonable doubt that COVID-19 is caused by a virus."
1	Oxford	Physics		"Science has put it beyond reasonable doubt that COVID-19 is caused by a virus."
1	Oxford	Health Sciences		"Science has put it beyond reasonable doubt that COVID-19 is caused by a virus."
1	Oxford	Physics		"Science has put it beyond reasonable doubt that COVID-19 is caused by a virus."
1	Oxford	Chemistry		"Science has put it beyond reasonable doubt that COVID-19 is caused by a virus."
1	Oxford	Physics		"Science has put it beyond reasonable doubt that COVID-19 is caused by a virus."
1	Oxford	Health Sciences		"Science has put it beyond reasonable doubt that COVID-19 is caused by a virus."
1	Oxford	Earth Sciences		"Science has put it beyond reasonable doubt that COVID-19 is caused by a virus."
1	Oxford	Health Sciences		"Science has put it beyond reasonable doubt that COVID-19 is caused by a virus."
1	Oxford	Health Sciences		"Science has put it beyond reasonable doubt that COVID-19 is caused by a virus."
1	Oxford	Health Sciences		"Science has put it beyond reasonable doubt that COVID-19 is caused by a virus."
2	Oxford	Health Sciences		"Science has put it beyond reasonable doubt that COVID-19 is caused by a virus."
1	Oxford	Health Sciences		"Science has put it beyond reasonable doubt that COVID-19 is caused by a virus."
2	Oxford	Health Sciences		"Science has put it beyond reasonable doubt that COVID-19 is caused by a virus."
1	Oxford	Health Sciences		"Science has put it beyond reasonable doubt that COVID-19 is caused by a virus."
1	Oxford	Health Sciences		"Science has put it beyond reasonable doubt that COVID-19 is caused by a virus."
1	Oxford	Health Sciences		"Science has put it beyond reasonable doubt that COVID-19 is caused by a virus."
1	Oxford	Biology		"Science has put it beyond reasonable doubt that COVID-19 is caused by a virus."
1	Oxford	Physics		"Science has put it beyond reasonable doubt that COVID-19 is caused by a virus."
1	Oxford	Chemistry		"Science has put it beyond reasonable doubt that COVID-19 is caused by a virus."
1	Oxford	Health Sciences		"Science has put it beyond reasonable doubt that COVID-19 is caused by a virus."
1	Oxford	Health Sciences		"Science has put it beyond reasonable doubt that COVID-19 is caused by a virus."
1	Oxford	Biology		"Science has put it beyond reasonable doubt that COVID-19 is caused by a virus."
1	Oxford	Health Sciences		"Science has put it beyond reasonable doubt that COVID-19 is caused by a virus."
2	Oxford	Health Sciences		"Science has put it beyond reasonable doubt that COVID-19 is caused by a virus."
1	Oxford	Physics		"Science has put it beyond reasonable doubt that COVID-19 is caused by a virus."
1	Oxford	Physics		"Science has put it beyond reasonable doubt that COVID-19 is caused by a virus."
1	Oxford	Health Sciences		"Science has put it beyond reasonable doubt that COVID-19 is caused by a virus."
1	Oxford	Biology		"Science has put it beyond reasonable doubt that COVID-19 is caused by a virus."
1	Oxford	Chemistry		"Science has put it beyond reasonable doubt that COVID-19 is caused by a virus."
1	Oxford	Health Sciences		"Science has put it beyond reasonable doubt that COVID-19 is caused by a virus."
1	Oxford	Health Sciences		"Science has put it beyond reasonable doubt that COVID-19 is caused by a virus."
1	Oxford	Physics		"Science has put it beyond reasonable doubt that COVID-19 is caused by a virus."
1	Oxford	Health Sciences		"Science has put it beyond reasonable doubt that COVID-19 is caused by a virus."
1	Oxford	Physics		"Science has put it beyond reasonable doubt that COVID-19 is caused by a virus."
3	Oxford	Earth Sciences		"Science has put it beyond reasonable doubt that COVID-19 is caused by a virus."
1	Oxford	Health Sciences		"Science has put it beyond reasonable doubt that COVID-19 is caused by a virus."
1	Oxford	Health Sciences		"Science has put it beyond reasonable doubt that COVID-19 is caused by a virus."
1	Oxford	Health Sciences		"Science has put it beyond reasonable doubt that COVID-19 is caused by a virus."
1	Oxford	Health Sciences		"Science has put it beyond reasonable doubt that COVID-19 is caused by a virus."
1	Oxford	Biology		"Science has put it beyond reasonable doubt that COVID-19 is caused by a virus."
1	Oxford	Health Sciences		"Science has put it beyond reasonable doubt that COVID-19 is caused by a virus."
1	Oxford	Chemistry		"Science has put it beyond reasonable doubt that COVID-19 is caused by a virus."
1	Oxford	Chemistry		"Science has put it beyond reasonable doubt that COVID-19 is caused by a virus."
2	Oxford	Health Sciences		"Science has put it beyond reasonable doubt that COVID-19 is caused by a virus."
1	Oxford	Health Sciences		"Science has put it beyond reasonable doubt that COVID-19 is caused by a virus."
1	Oxford	Health Sciences		"Science has put it beyond reasonable doubt that COVID-19 is caused by a virus."
2	Oxford	Health Sciences		"Science has put it beyond reasonable doubt that COVID-19 is caused by a virus."
1	Oxford	Health Sciences		"Science has put it beyond reasonable doubt that COVID-19 is caused by a virus."
1	Oxford	Chemistry		"Science has put it beyond reasonable doubt that COVID-19 is caused by a virus."
1	Oxford	Health Sciences		"Science has put it beyond reasonable doubt that COVID-19 is caused by a virus."
1	Oxford	Chemistry		"Science has put it beyond reasonable doubt that COVID-19 is caused by a virus."
1	Oxford	Chemistry		"Science has put it beyond reasonable doubt that COVID-19 is caused by a virus."
1	Oxford	Biology		"Science has put it beyond reasonable doubt that COVID-19 is caused by a virus."
1	Oxford	Physics		"Science has put it beyond reasonable doubt that COVID-19 is caused by a virus."
2	Oxford	Biology		"Science has put it beyond reasonable doubt that COVID-19 is caused by a virus."
1	Oxford	Health Sciences		"Science has put it beyond reasonable doubt that COVID-19 is caused by a virus."
1	Oxford	Health Sciences		"Science has put it beyond reasonable doubt that COVID-19 is caused by a virus."
1	Oxford	Health Sciences		"Science has put it beyond reasonable doubt that COVID-19 is caused by a virus."
1	Oxford	Health Sciences		"Science has put it beyond reasonable doubt that COVID-19 is caused by a virus."
3	Oxford	Health Sciences		"Science has put it beyond reasonable doubt that COVID-19 is caused by a virus."
1	Oxford	Health Sciences		"Science has put it beyond reasonable doubt that COVID-19 is caused by a virus."
1	Oxford	Biology		"Science has put it beyond reasonable doubt that COVID-19 is caused by a virus."
1	Oxford	Physics		"Science has put it beyond reasonable doubt that COVID-19 is caused by a virus."
1	Oxford	Biology		"Science has put it beyond reasonable doubt that COVID-19 is caused by a virus."
1	Oxford	Health Sciences		"Science has put it beyond reasonable doubt that COVID-19 is caused by a virus."
1	Oxford	Health Sciences		"Science has put it beyond reasonable doubt that COVID-19 is caused by a virus."
1	Oxford	Health Sciences		"Science has put it beyond reasonable doubt that COVID-19 is caused by a virus."
1	Oxford	Biology		"Science has put it beyond reasonable doubt that COVID-19 is caused by a virus."
1	Oxford	Health Sciences		"Science has put it beyond reasonable doubt that COVID-19 is caused by a virus."
1	Oxford	Health Sciences		"Science has put it beyond reasonable doubt that COVID-19 is caused by a virus."
3	Oxford	Health Sciences		"Science has put it beyond reasonable doubt that COVID-19 is caused by a virus."
2	Oxford	Chemistry		"Science has put it beyond reasonable doubt that COVID-19 is caused by a virus."
1	Oxford	Health Sciences		"Science has put it beyond reasonable doubt that COVID-19 is caused by a virus."
1	Oxford	Health Sciences		"Science has put it beyond reasonable doubt that COVID-19 is caused by a virus."
3	Oxford	Health Sciences		"Science has put it beyond reasonable doubt that COVID-19 is caused by a virus."
1	Oxford	Biology		"Science has put it beyond reasonable doubt that COVID-19 is caused by a virus."
1	Oxford	Health Sciences		"Science has put it beyond reasonable doubt that COVID-19 is caused by a virus."
1	Oxford	Health Sciences		"Science has put it beyond reasonable doubt that COVID-19 is caused by a virus."
1	Oxford	Biology		"Science has put it beyond reasonable doubt that COVID-19 is caused by a virus."
1	Oxford	Health Sciences		"Science has put it beyond reasonable doubt that COVID-19 is caused by a virus."
1	Oxford	Health Sciences		"Science has put it beyond reasonable doubt that COVID-19 is caused by a virus."
1	Oxford	Chemistry		"Science has put it beyond reasonable doubt that COVID-19 is caused by a virus."
1	Oxford	Health Sciences		"Science has put it beyond reasonable doubt that COVID-19 is caused by a virus."
1	Oxford	Health Sciences		"Science has put it beyond reasonable doubt that COVID-19 is caused by a virus."
1	Oxford	Health Sciences		"Science has put it beyond reasonable doubt that COVID-19 is caused by a virus."
1	Oxford	Health Sciences		"Science has put it beyond reasonable doubt that COVID-19 is caused by a virus."
5	Oxford	Health Sciences		"Science has put it beyond reasonable doubt that COVID-19 is caused by a virus."
1	Oxford	Health Sciences		"Science has put it beyond reasonable doubt that COVID-19 is caused by a virus."
1	Oxford	Health Sciences		"Science has put it beyond reasonable doubt that COVID-19 is caused by a virus."
1	Oxford	Health Sciences		"Science has put it beyond reasonable doubt that COVID-19 is caused by a virus."
1	Oxford	Health Sciences		"Science has put it beyond reasonable doubt that COVID-19 is caused by a virus."
1	Oxford	Health Sciences		"Science has put it beyond reasonable doubt that COVID-19 is caused by a virus."
1	Oxford	Physics		"Science has put it beyond reasonable doubt that COVID-19 is caused by a virus."
1	Oxford	Health Sciences		"Science has put it beyond reasonable doubt that COVID-19 is caused by a virus."
1	Oxford	Biology		"Science has put it beyond reasonable doubt that COVID-19 is caused by a virus."
1	Oxford	Health Sciences		"Science has put it beyond reasonable doubt that COVID-19 is caused by a virus."
1	Oxford	Physics		"Science has put it beyond reasonable doubt that COVID-19 is caused by a virus."
1	Oxford	Health Sciences		"Science has put it beyond reasonable doubt that COVID-19 is caused by a virus."
1	Oxford	Health Sciences		"Science has put it beyond reasonable doubt that COVID-19 is caused by a virus."
1	Oxford	Chemistry		"Science has put it beyond reasonable doubt that COVID-19 is caused by a virus."
1	Oxford	Health Sciences		"Science has put it beyond reasonable doubt that COVID-19 is caused by a virus."
1	Oxford	Physics		"Science has put it beyond reasonable doubt that COVID-19 is caused by a virus."
1	Oxford	Earth Sciences		"Science has put it beyond reasonable doubt that COVID-19 is caused by a virus."
1	Oxford	Health Sciences		"Science has put it beyond reasonable doubt that COVID-19 is caused by a virus."
1	Oxford	Chemistry		"Science has put it beyond reasonable doubt that COVID-19 is caused by a virus."
1	Oxford	Health Sciences		"Science has put it beyond reasonable doubt that COVID-19 is caused by a virus."
1	Oxford	Health Sciences		"Science has put it beyond reasonable doubt that COVID-19 is caused by a virus."
1	Oxford	Earth Sciences		"Science has put it beyond reasonable doubt that COVID-19 is caused by a virus."
1	Oxford	Health Sciences		"Science has put it beyond reasonable doubt that COVID-19 is caused by a virus."
1	Oxford	Physics		"Science has put it beyond reasonable doubt that COVID-19 is caused by a virus."
1	Oxford	Health Sciences		"Science has put it beyond reasonable doubt that COVID-19 is caused by a virus."
1	Oxford	Chemistry		"Science has put it beyond reasonable doubt that COVID-19 is caused by a virus."
1	Oxford	Health Sciences		"Science has put it beyond reasonable doubt that COVID-19 is caused by a virus."
1	Oxford	Earth Sciences		"Science has put it beyond reasonable doubt that COVID-19 is caused by a virus."
1	Oxford	Health Sciences		"Science has put it beyond reasonable doubt that COVID-19 is caused by a virus."
1	Oxford	Physics		"Science has put it beyond reasonable doubt that COVID-19 is caused by a virus."
1	Oxford	Health Sciences		"Science has put it beyond reasonable doubt that COVID-19 is caused by a virus."
2	Oxford	Health Sciences		"Science has put it beyond reasonable doubt that COVID-19 is caused by a virus."
1	Oxford	Biology		"Science has put it beyond reasonable doubt that COVID-19 is caused by a virus."
1	Oxford	Biology		"Science has put it beyond reasonable doubt that COVID-19 is caused by a virus."
1	Oxford	Biology		"Science has put it beyond reasonable doubt that COVID-19 is caused by a virus."
1	Oxford	Biology		"Science has put it beyond reasonable doubt that COVID-19 is caused by a virus."
1	Oxford	Biology		"Science has put it beyond reasonable doubt that COVID-19 is caused by a virus."
1	Oxford	Health Sciences		"Science has put it beyond reasonable doubt that COVID-19 is caused by a virus."
1	Oxford	Health Sciences		"Science has put it beyond reasonable doubt that COVID-19 is caused by a virus."
2	Oxford	Health Sciences		"Science has put it beyond reasonable doubt that COVID-19 is caused by a virus."
1	Oxford	Earth Sciences		"Science has put it beyond reasonable doubt that COVID-19 is caused by a virus."
1	Oxford	Health Sciences		"Science has put it beyond reasonable doubt that COVID-19 is caused by a virus."
1	Oxford	Health Sciences		"Science has put it beyond reasonable doubt that COVID-19 is caused by a virus."
1	Oxford	Health Sciences		"Science has put it beyond reasonable doubt that COVID-19 is caused by a virus."
1	Oxford	Physics		"Science has put it beyond reasonable doubt that COVID-19 is caused by a virus."
1	Oxford	Health Sciences		"Science has put it beyond reasonable doubt that COVID-19 is caused by a virus."
1	Oxford	Health Sciences		"Science has put it beyond reasonable doubt that COVID-19 is caused by a virus."
1	Oxford	Health Sciences		"Science has put it beyond reasonable doubt that COVID-19 is caused by a virus."
5	Oxford	Health Sciences		"Science has put it beyond reasonable doubt that COVID-19 is caused by a virus."
1	Oxford	Health Sciences		"Science has put it beyond reasonable doubt that COVID-19 is caused by a virus."
1	Oxford	Health Sciences		"Science has put it beyond reasonable doubt that COVID-19 is caused by a virus."
1	Oxford	Health Sciences		"Science has put it beyond reasonable doubt that COVID-19 is caused by a virus."
1	Oxford	Chemistry		"Science has put it beyond reasonable doubt that COVID-19 is caused by a virus."
1	Oxford	Health Sciences		"Science has put it beyond reasonable doubt that COVID-19 is caused by a virus."
1	Oxford	Health Sciences		"Science has put it beyond reasonable doubt that COVID-19 is caused by a virus."
1	Oxford	Health Sciences		"Science has put it beyond reasonable doubt that COVID-19 is caused by a virus."
1	Oxford	Health Sciences		"Science has put it beyond reasonable doubt that COVID-19 is caused by a virus."
1	Oxford	Physics		"Science has put it beyond reasonable doubt that COVID-19 is caused by a virus."
1	Oxford	Health Sciences		"Science has put it beyond reasonable doubt that COVID-19 is caused by a virus."
1	Oxford	Biology		"Science has put it beyond reasonable doubt that COVID-19 is caused by a virus."
1	Oxford	Health Sciences		"Science has put it beyond reasonable doubt that COVID-19 is caused by a virus."
1	Oxford	Health Sciences		"Science has put it beyond reasonable doubt that COVID-19 is caused by a virus."
1	Oxford	Health Sciences		"Science has put it beyond reasonable doubt that COVID-19 is caused by a virus."
1	Oxford	Biology		"Science has put it beyond reasonable doubt that COVID-19 is caused by a virus."
1	Oxford	Health Sciences		"Science has put it beyond reasonable doubt that COVID-19 is caused by a virus."
1	Oxford	Biology		"Science has put it beyond reasonable doubt that COVID-19 is caused by a virus."
4	Oxford	Health Sciences		"Science has put it beyond reasonable doubt that COVID-19 is caused by a virus."
1	Oxford	Biology		"Science has put it beyond reasonable doubt that COVID-19 is caused by a virus."
1	Oxford	Health Sciences		"Science has put it beyond reasonable doubt that COVID-19 is caused by a virus."
1	Oxford	Physics		"Science has put it beyond reasonable doubt that COVID-19 is caused by a virus."
1	Oxford	Health Sciences		"Science has put it beyond reasonable doubt that COVID-19 is caused by a virus."
1	Oxford	Health Sciences		"Science has put it beyond reasonable doubt that COVID-19 is caused by a virus."
1	Oxford	Health Sciences		"Science has put it beyond reasonable doubt that COVID-19 is caused by a virus."
2	Oxford	Health Sciences		"Science has put it beyond reasonable doubt that COVID-19 is caused by a virus."
1	Oxford	Chemistry		"Science has put it beyond reasonable doubt that COVID-19 is caused by a virus."
1	Oxford	Health Sciences		"Science has put it beyond reasonable doubt that COVID-19 is caused by a virus."
1	Oxford	Health Sciences		"Science has put it beyond reasonable doubt that COVID-19 is caused by a virus."
1	Oxford	Biology		"Science has put it beyond reasonable doubt that COVID-19 is caused by a virus."
1	Oxford	Physics		"Science has put it beyond reasonable doubt that COVID-19 is caused by a virus."
1	Oxford	Health Sciences		"Science has put it beyond reasonable doubt that COVID-19 is caused by a virus."
1	Oxford	Health Sciences		"Science has put it beyond reasonable doubt that COVID-19 is caused by a virus."
1	Oxford	Health Sciences		"Science has put it beyond reasonable doubt that COVID-19 is caused by a virus."
1	Oxford	Health Sciences		"Science has put it beyond reasonable doubt that COVID-19 is caused by a virus."
2	Oxford	Health Sciences		"Science has put it beyond reasonable doubt that COVID-19 is caused by a virus."
1	Oxford	Health Sciences		"Science has put it beyond reasonable doubt that COVID-19 is caused by a virus."
1	Oxford	Health Sciences		"Science has put it beyond reasonable doubt that COVID-19 is caused by a virus."
1	Oxford	Health Sciences		"Science has put it beyond reasonable doubt that COVID-19 is caused by a virus."
3	Oxford	Health Sciences		"Science has put it beyond reasonable doubt that COVID-19 is caused by a virus."
1	Oxford	Health Sciences		"Science has put it beyond reasonable doubt that COVID-19 is caused by a virus."
1	Oxford	Health Sciences		"Science has put it beyond reasonable doubt that COVID-19 is caused by a virus."
1	Oxford	Biology		"Science has put it beyond reasonable doubt that COVID-19 is caused by a virus."
1	Oxford	Health Sciences		"Science has put it beyond reasonable doubt that COVID-19 is caused by a virus."
1	Oxford	Health Sciences		"Science has put it beyond reasonable doubt that COVID-19 is caused by a virus."
3	Oxford	Physics		"Science has put it beyond reasonable doubt that COVID-19 is caused by a virus."
1	Oxford	Physics		"Science has put it beyond reasonable doubt that COVID-19 is caused by a virus."
1	Oxford	Biology		"Science has put it beyond reasonable doubt that COVID-19 is caused by a virus."
1	Oxford	Health Sciences		"Science has put it beyond reasonable doubt that COVID-19 is caused by a virus."
1	Oxford	Health Sciences		"Science has put it beyond reasonable doubt that COVID-19 is caused by a virus."
1	Oxford	Health Sciences		"Science has put it beyond reasonable doubt that COVID-19 is caused by a virus."
1	Oxford	Physics		"Science has put it beyond reasonable doubt that COVID-19 is caused by a virus."
1	Oxford	Earth Sciences		"Science has put it beyond reasonable doubt that COVID-19 is caused by a virus."
1	Oxford	Health Sciences		"Science has put it beyond reasonable doubt that COVID-19 is caused by a virus."
1	Oxford	Health Sciences		"Science has put it beyond reasonable doubt that COVID-19 is caused by a virus."
1	Oxford	Biology		"Science has put it beyond reasonable doubt that COVID-19 is caused by a virus."
1	Oxford	Health Sciences		"Science has put it beyond reasonable doubt that COVID-19 is caused by a virus."
1	Oxford	Health Sciences		"Science has put it beyond reasonable doubt that COVID-19 is caused by a virus."
1	Oxford	Health Sciences		"Science has put it beyond reasonable doubt that COVID-19 is caused by a virus."
5	Oxford	Health Sciences		"Science has put it beyond reasonable doubt that COVID-19 is caused by a virus."
1	Oxford	Health Sciences		"Science has put it beyond reasonable doubt that COVID-19 is caused by a virus."
1	Oxford	Health Sciences		"Science has put it beyond reasonable doubt that COVID-19 is caused by a virus."
1	Oxford	Health Sciences		"Science has put it beyond reasonable doubt that COVID-19 is caused by a virus."
1	Oxford	Physics		"Science has put it beyond reasonable doubt that COVID-19 is caused by a virus."
1	Oxford	Biology		"Science has put it beyond reasonable doubt that COVID-19 is caused by a virus."
1	Oxford	Health Sciences		"Science has put it beyond reasonable doubt that COVID-19 is caused by a virus."
1	Oxford	Health Sciences		"Science has put it beyond reasonable doubt that COVID-19 is caused by a virus."
1	Oxford	Health Sciences		"Science has put it beyond reasonable doubt that COVID-19 is caused by a virus."
1	Oxford	Health Sciences		"Science has put it beyond reasonable doubt that COVID-19 is caused by a virus."
2	Oxford	Health Sciences		"Science has put it beyond reasonable doubt that COVID-19 is caused by a virus."
2	Oxford	Health Sciences		"Science has put it beyond reasonable doubt that COVID-19 is caused by a virus."
1	Oxford	Health Sciences		"Science has put it beyond reasonable doubt that COVID-19 is caused by a virus."
1	Oxford	Health Sciences		"Science has put it beyond reasonable doubt that COVID-19 is caused by a virus."
1	Oxford	Health Sciences		"Science has put it beyond reasonable doubt that COVID-19 is caused by a virus."
1	Oxford	Health Sciences		"Science has put it beyond reasonable doubt that COVID-19 is caused by a virus."
1	Oxford	Health Sciences		"Science has put it beyond reasonable doubt that COVID-19 is caused by a virus."
1	Oxford	Earth Sciences		"Science has put it beyond reasonable doubt that COVID-19 is caused by a virus."
1	Oxford	Earth Sciences		"Science has put it beyond reasonable doubt that COVID-19 is caused by a virus."
1	Oxford	Earth Sciences		"Science has put it beyond reasonable doubt that COVID-19 is caused by a virus."
1	Oxford	Health Sciences		"Science has put it beyond reasonable doubt that COVID-19 is caused by a virus."
1	Oxford	Health Sciences		"Science has put it beyond reasonable doubt that COVID-19 is caused by a virus."
1	Oxford	Biology		"Science has put it beyond reasonable doubt that COVID-19 is caused by a virus."
1	Oxford	Health Sciences		"Science has put it beyond reasonable doubt that COVID-19 is caused by a virus."
1	Oxford	Physics		"Science has put it beyond reasonable doubt that COVID-19 is caused by a virus."
1	Oxford	Earth Sciences		"Science has put it beyond reasonable doubt that COVID-19 is caused by a virus."
1	Oxford	Health Sciences		"Science has put it beyond reasonable doubt that COVID-19 is caused by a virus."
1	Oxford	Biology		"Science has put it beyond reasonable doubt that COVID-19 is caused by a virus."
1	Oxford	Health Sciences		"Science has put it beyond reasonable doubt that COVID-19 is caused by a virus."
1	Oxford	Biology		"Science has put it beyond reasonable doubt that COVID-19 is caused by a virus."
1	Oxford	Health Sciences		"Science has put it beyond reasonable doubt that COVID-19 is caused by a virus."
1	Oxford	Health Sciences		"Science has put it beyond reasonable doubt that COVID-19 is caused by a virus."
2	Oxford	Physics		"Science has put it beyond reasonable doubt that COVID-19 is caused by a virus."
4	Oxford	Health Sciences		"Science has put it beyond reasonable doubt that COVID-19 is caused by a virus."
1	Oxford	Health Sciences		"Science has put it beyond reasonable doubt that COVID-19 is caused by a virus."
1	Oxford	Health Sciences		"Science has put it beyond reasonable doubt that COVID-19 is caused by a virus."
1	Oxford	Health Sciences		"Science has put it beyond reasonable doubt that COVID-19 is caused by a virus."
1	Oxford	Health Sciences		"Science has put it beyond reasonable doubt that COVID-19 is caused by a virus."
1	Oxford	Biology		"Science has put it beyond reasonable doubt that COVID-19 is caused by a virus."
1	Oxford	Health Sciences		"Science has put it beyond reasonable doubt that COVID-19 is caused by a virus."
1	Oxford	Biology		"Science has put it beyond reasonable doubt that COVID-19 is caused by a virus."
1	Oxford	Biology		"Science has put it beyond reasonable doubt that COVID-19 is caused by a virus."
1	Oxford	Health Sciences		"Science has put it beyond reasonable doubt that COVID-19 is caused by a virus."
1	Oxford	Physics		"Science has put it beyond reasonable doubt that COVID-19 is caused by a virus."
1	Oxford	Health Sciences		"Science has put it beyond reasonable doubt that COVID-19 is caused by a virus."
2	Oxford	Physics		"Science has put it beyond reasonable doubt that COVID-19 is caused by a virus."
5	Oxford	Physics		"Science has put it beyond reasonable doubt that COVID-19 is caused by a virus."
1	Oxford	Health Sciences		"Science has put it beyond reasonable doubt that COVID-19 is caused by a virus."
5	Oxford	Health Sciences		"Science has put it beyond reasonable doubt that COVID-19 is caused by a virus."
1	Oxford	Earth Sciences		"Science has put it beyond reasonable doubt that COVID-19 is caused by a virus."
1	Oxford	Health Sciences		"Science has put it beyond reasonable doubt that COVID-19 is caused by a virus."
1	Oxford	Health Sciences		"Science has put it beyond reasonable doubt that COVID-19 is caused by a virus."
1	Oxford	Earth Sciences		"Science has put it beyond reasonable doubt that COVID-19 is caused by a virus."
1	Oxford	Earth Sciences		"Science has put it beyond reasonable doubt that COVID-19 is caused by a virus."
1	Oxford	Health Sciences		"Science has put it beyond reasonable doubt that COVID-19 is caused by a virus."
2	Oxford	Biology		"Science has put it beyond reasonable doubt that COVID-19 is caused by a virus."
1	Oxford	Health Sciences		"Science has put it beyond reasonable doubt that COVID-19 is caused by a virus."
1	Oxford	Biology		"Science has put it beyond reasonable doubt that COVID-19 is caused by a virus."
1	Oxford	Biology		"Science has put it beyond reasonable doubt that COVID-19 is caused by a virus."
2	Oxford	Biology		"Science has put it beyond reasonable doubt that COVID-19 is caused by a virus."
1	Oxford	Health Sciences		"Science has put it beyond reasonable doubt that COVID-19 is caused by a virus."
1	Oxford	Physics		"Science has put it beyond reasonable doubt that COVID-19 is caused by a virus."
1	Oxford	Earth Sciences		"Science has put it beyond reasonable doubt that COVID-19 is caused by a virus."
2	Oxford	Health Sciences		"Science has put it beyond reasonable doubt that COVID-19 is caused by a virus."
2	Oxford	Biology		"Science has put it beyond reasonable doubt that COVID-19 is caused by a virus."
1	Oxford	Health Sciences		"Science has put it beyond reasonable doubt that COVID-19 is caused by a virus."
1	Oxford	Health Sciences		"Science has put it beyond reasonable doubt that COVID-19 is caused by a virus."
1	Oxford	Health Sciences		"Science has put it beyond reasonable doubt that COVID-19 is caused by a virus."
1	Oxford	Health Sciences		"Science has put it beyond reasonable doubt that COVID-19 is caused by a virus."
2	Oxford	Health Sciences		"Science has put it beyond reasonable doubt that COVID-19 is caused by a virus."
1	Oxford	Biology		"Science has put it beyond reasonable doubt that COVID-19 is caused by a virus."
1	Oxford	Health Sciences		"Science has put it beyond reasonable doubt that COVID-19 is caused by a virus."
1	Oxford	Chemistry		"Science has put it beyond reasonable doubt that COVID-19 is caused by a virus."
1	Oxford	Biology		"Science has put it beyond reasonable doubt that COVID-19 is caused by a virus."
1	Oxford	Biology		"Science has put it beyond reasonable doubt that COVID-19 is caused by a virus."
2	Oxford	Biology		"Science has put it beyond reasonable doubt that COVID-19 is caused by a virus."
1	Oxford	Physics		"Science has put it beyond reasonable doubt that COVID-19 is caused by a virus."
1	Oxford	Biology		"Science has put it beyond reasonable doubt that COVID-19 is caused by a virus."
1	Oxford	Health Sciences		"Science has put it beyond reasonable doubt that COVID-19 is caused by a virus."
1	Oxford	Health Sciences		"Science has put it beyond reasonable doubt that COVID-19 is caused by a virus."
1	Oxford	Health Sciences		"Science has put it beyond reasonable doubt that COVID-19 is caused by a virus."
1	Oxford	Health Sciences		"Science has put it beyond reasonable doubt that COVID-19 is caused by a virus."
1	Oxford	Health Sciences		"Science has put it beyond reasonable doubt that COVID-19 is caused by a virus."
1	Oxford	Physics		"Science has put it beyond reasonable doubt that COVID-19 is caused by a virus."
1	Oxford	Health Sciences		"Science has put it beyond reasonable doubt that COVID-19 is caused by a virus."
1	Oxford	Physics		"Science has put it beyond reasonable doubt that COVID-19 is caused by a virus."
1	Oxford	Biology		"Science has put it beyond reasonable doubt that COVID-19 is caused by a virus."
1	Oxford	Physics		"Science has put it beyond reasonable doubt that COVID-19 is caused by a virus."
1	Oxford	Health Sciences		"Science has put it beyond reasonable doubt that COVID-19 is caused by a virus."
1	Oxford	Earth Sciences		"Science has put it beyond reasonable doubt that COVID-19 is caused by a virus."
1	Oxford	Health Sciences		"Science has put it beyond reasonable doubt that COVID-19 is caused by a virus."
1	Oxford	Physics		"Science has put it beyond reasonable doubt that COVID-19 is caused by a virus."
1	Oxford	Physics		"Science has put it beyond reasonable doubt that COVID-19 is caused by a virus."
1	Oxford	Health Sciences		"Science has put it beyond reasonable doubt that COVID-19 is caused by a virus."
1	Oxford	Health Sciences		"Science has put it beyond reasonable doubt that COVID-19 is caused by a virus."
1	Oxford	Physics		"Science has put it beyond reasonable doubt that COVID-19 is caused by a virus."
1	Oxford	Health Sciences		"Science has put it beyond reasonable doubt that COVID-19 is caused by a virus."
1	Oxford	Biology		"Science has put it beyond reasonable doubt that COVID-19 is caused by a virus."
1	Oxford	Biology		"Science has put it beyond reasonable doubt that COVID-19 is caused by a virus."
1	Oxford	Health Sciences		"Science has put it beyond reasonable doubt that COVID-19 is caused by a virus."
1	Oxford	Health Sciences		"Science has put it beyond reasonable doubt that COVID-19 is caused by a virus."
1	Oxford	Health Sciences		"Science has put it beyond reasonable doubt that COVID-19 is caused by a virus."
1	Oxford	Health Sciences		"Science has put it beyond reasonable doubt that COVID-19 is caused by a virus."
1	Oxford	Physics		"Science has put it beyond reasonable doubt that COVID-19 is caused by a virus."
1	Oxford	Biology		"Science has put it beyond reasonable doubt that COVID-19 is caused by a virus."
1	Oxford	Health Sciences		"Science has put it beyond reasonable doubt that COVID-19 is caused by a virus."
1	Oxford	Health Sciences		"Science has put it beyond reasonable doubt that COVID-19 is caused by a virus."
1	Oxford	Earth Sciences		"Science has put it beyond reasonable doubt that COVID-19 is caused by a virus."
1	Oxford	Earth Sciences		"Science has put it beyond reasonable doubt that COVID-19 is caused by a virus."
1	Oxford	Health Sciences		"Science has put it beyond reasonable doubt that COVID-19 is caused by a virus."
1	Oxford	Physics		"Science has put it beyond reasonable doubt that COVID-19 is caused by a virus."
1	Oxford	Biology		"Science has put it beyond reasonable doubt that COVID-19 is caused by a virus."
1	Oxford	Health Sciences		"Science has put it beyond reasonable doubt that COVID-19 is caused by a virus."
2	Oxford	Health Sciences		"Science has put it beyond reasonable doubt that COVID-19 is caused by a virus."
1	Oxford	Health Sciences		"Science has put it beyond reasonable doubt that COVID-19 is caused by a virus."
1	Oxford	Health Sciences		"Science has put it beyond reasonable doubt that COVID-19 is caused by a virus."
1	Oxford	Chemistry		"Science has put it beyond reasonable doubt that COVID-19 is caused by a virus."
1	Oxford	Biology		"Science has put it beyond reasonable doubt that COVID-19 is caused by a virus."
1	Oxford	Health Sciences		"Science has put it beyond reasonable doubt that COVID-19 is caused by a virus."
1	Oxford	Physics		"Science has put it beyond reasonable doubt that COVID-19 is caused by a virus."
1	Oxford	Health Sciences		"Science has put it beyond reasonable doubt that COVID-19 is caused by a virus."
1	Oxford	Health Sciences		"Science has put it beyond reasonable doubt that COVID-19 is caused by a virus."
1	Oxford	Health Sciences		"Science has put it beyond reasonable doubt that COVID-19 is caused by a virus."
1	Oxford	Physics		"Science has put it beyond reasonable doubt that COVID-19 is caused by a virus."
1	Oxford	Physics		"Science has put it beyond reasonable doubt that COVID-19 is caused by a virus."
1	Oxford	Health Sciences		"Science has put it beyond reasonable doubt that COVID-19 is caused by a virus."
1	Oxford	Biology		"Science has put it beyond reasonable doubt that COVID-19 is caused by a virus."
1	Oxford	Health Sciences		"Science has put it beyond reasonable doubt that COVID-19 is caused by a virus."
1	Oxford	Health Sciences		"Science has put it beyond reasonable doubt that COVID-19 is caused by a virus."
1	Oxford	Health Sciences		"Science has put it beyond reasonable doubt that COVID-19 is caused by a virus."
1	Oxford	Health Sciences		"Science has put it beyond reasonable doubt that COVID-19 is caused by a virus."
1	Oxford	Health Sciences		"Science has put it beyond reasonable doubt that COVID-19 is caused by a virus."
1	Oxford	Health Sciences		"Science has put it beyond reasonable doubt that COVID-19 is caused by a virus."
1	Oxford	Physics		"Science has put it beyond reasonable doubt that COVID-19 is caused by a virus."
1	Oxford	Health Sciences		"Science has put it beyond reasonable doubt that COVID-19 is caused by a virus."
1	Oxford	Earth Sciences		"Science has put it beyond reasonable doubt that COVID-19 is caused by a virus."
1	Oxford	Biology		"Science has put it beyond reasonable doubt that COVID-19 is caused by a virus."
1	Oxford	Physics		"Science has put it beyond reasonable doubt that COVID-19 is caused by a virus."
1	Oxford	Earth Sciences		"Science has put it beyond reasonable doubt that COVID-19 is caused by a virus."
1	Oxford	Health Sciences		"Science has put it beyond reasonable doubt that COVID-19 is caused by a virus."
1	Oxford	Physics		"Science has put it beyond reasonable doubt that COVID-19 is caused by a virus."
1	Oxford	Health Sciences		"Science has put it beyond reasonable doubt that COVID-19 is caused by a virus."
2	Oxford	Health Sciences		"Science has put it beyond reasonable doubt that COVID-19 is caused by a virus."
1	Oxford	Chemistry		"Science has put it beyond reasonable doubt that COVID-19 is caused by a virus."
1	Oxford	Health Sciences		"Science has put it beyond reasonable doubt that COVID-19 is caused by a virus."
1	Oxford	Physics		"Science has put it beyond reasonable doubt that COVID-19 is caused by a virus."
2	Oxford	Earth Sciences		"Science has put it beyond reasonable doubt that COVID-19 is caused by a virus."
1	Oxford	Biology		"Science has put it beyond reasonable doubt that COVID-19 is caused by a virus."
1	Oxford	Health Sciences		"Science has put it beyond reasonable doubt that COVID-19 is caused by a virus."
1	Oxford	Earth Sciences		"Science has put it beyond reasonable doubt that COVID-19 is caused by a virus."
1	Oxford	Earth Sciences		"Science has put it beyond reasonable doubt that COVID-19 is caused by a virus."
1	Oxford	Health Sciences		"Science has put it beyond reasonable doubt that COVID-19 is caused by a virus."
1	Oxford	Chemistry		"Science has put it beyond reasonable doubt that COVID-19 is caused by a virus."
1	Oxford	Health Sciences		"Science has put it beyond reasonable doubt that COVID-19 is caused by a virus."
1	Oxford	Health Sciences		"Science has put it beyond reasonable doubt that COVID-19 is caused by a virus."
1	Oxford	Physics		"Science has put it beyond reasonable doubt that COVID-19 is caused by a virus."
1	Oxford	Biology		"Science has put it beyond reasonable doubt that COVID-19 is caused by a virus."
1	Oxford	Health Sciences		"Science has put it beyond reasonable doubt that COVID-19 is caused by a virus."
2	Oxford	Physics		"Science has put it beyond reasonable doubt that COVID-19 is caused by a virus."
1	Oxford	Health Sciences		"Science has put it beyond reasonable doubt that COVID-19 is caused by a virus."
1	Oxford	Chemistry		"Science has put it beyond reasonable doubt that COVID-19 is caused by a virus."
1	Oxford	Health Sciences		"Science has put it beyond reasonable doubt that COVID-19 is caused by a virus."
1	Oxford	Biology		"Science has put it beyond reasonable doubt that COVID-19 is caused by a virus."
1	Oxford	Biology		"Science has put it beyond reasonable doubt that COVID-19 is caused by a virus."
1	Oxford	Health Sciences		"Science has put it beyond reasonable doubt that COVID-19 is caused by a virus."
1	Oxford	Biology		"Science has put it beyond reasonable doubt that COVID-19 is caused by a virus."
1	Oxford	Physics		"Science has put it beyond reasonable doubt that COVID-19 is caused by a virus."
1	Oxford	Health Sciences		"Science has put it beyond reasonable doubt that COVID-19 is caused by a virus."
1	Oxford	Biology		"Science has put it beyond reasonable doubt that COVID-19 is caused by a virus."
1	Oxford	Health Sciences		"Science has put it beyond reasonable doubt that COVID-19 is caused by a virus."
1	Oxford	Physics		"Science has put it beyond reasonable doubt that COVID-19 is caused by a virus."
1	Oxford	Health Sciences		"Science has put it beyond reasonable doubt that COVID-19 is caused by a virus."
1	Oxford	Health Sciences		"Science has put it beyond reasonable doubt that COVID-19 is caused by a virus."
1	Oxford	Chemistry		"Science has put it beyond reasonable doubt that COVID-19 is caused by a virus."
1	Oxford	Biology		"Science has put it beyond reasonable doubt that COVID-19 is caused by a virus."
1	Oxford	Health Sciences		"Science has put it beyond reasonable doubt that COVID-19 is caused by a virus."
1	Oxford	Biology		"Science has put it beyond reasonable doubt that COVID-19 is caused by a virus."
1	Oxford	Health Sciences		"Science has put it beyond reasonable doubt that COVID-19 is caused by a virus."
1	Oxford	Earth Sciences		"Science has put it beyond reasonable doubt that COVID-19 is caused by a virus."
1	Oxford	Earth Sciences		"Science has put it beyond reasonable doubt that COVID-19 is caused by a virus."
1	Oxford	Health Sciences		"Science has put it beyond reasonable doubt that COVID-19 is caused by a virus."
1	Oxford	Health Sciences		"Science has put it beyond reasonable doubt that COVID-19 is caused by a virus."
2	Oxford	Health Sciences		"Science has put it beyond reasonable doubt that COVID-19 is caused by a virus."
1	Oxford	Physics		"Science has put it beyond reasonable doubt that COVID-19 is caused by a virus."
1	Oxford	Physics		"Science has put it beyond reasonable doubt that COVID-19 is caused by a virus."
1	Oxford	Health Sciences		"Science has put it beyond reasonable doubt that COVID-19 is caused by a virus."
1	Oxford	Biology		"Science has put it beyond reasonable doubt that COVID-19 is caused by a virus."
1	Oxford	Health Sciences		"Science has put it beyond reasonable doubt that COVID-19 is caused by a virus."
1	Oxford	Health Sciences		"Science has put it beyond reasonable doubt that COVID-19 is caused by a virus."
1	Oxford	Health Sciences		"Science has put it beyond reasonable doubt that COVID-19 is caused by a virus."
1	Oxford	Health Sciences		"Science has put it beyond reasonable doubt that COVID-19 is caused by a virus."
1	Oxford	Earth Sciences		"Science has put it beyond reasonable doubt that COVID-19 is caused by a virus."
1	Oxford	Physics		"Science has put it beyond reasonable doubt that COVID-19 is caused by a virus."
1	Oxford	Health Sciences		"Science has put it beyond reasonable doubt that COVID-19 is caused by a virus."
1	Oxford	Biology		"Science has put it beyond reasonable doubt that COVID-19 is caused by a virus."
1	Oxford	Physics		"Science has put it beyond reasonable doubt that COVID-19 is caused by a virus."
1	Oxford	Biology		"Science has put it beyond reasonable doubt that COVID-19 is caused by a virus."
1	Oxford	Health Sciences		"Science has put it beyond reasonable doubt that COVID-19 is caused by a virus."
1	Oxford	Health Sciences		"Science has put it beyond reasonable doubt that COVID-19 is caused by a virus."
1	Oxford	Health Sciences		"Science has put it beyond reasonable doubt that COVID-19 is caused by a virus."
1	Oxford	Health Sciences		"Science has put it beyond reasonable doubt that COVID-19 is caused by a virus."
1	Oxford	Health Sciences		"Science has put it beyond reasonable doubt that COVID-19 is caused by a virus."
1	Oxford	Chemistry		"Science has put it beyond reasonable doubt that COVID-19 is caused by a virus."
1	Oxford	Health Sciences		"Science has put it beyond reasonable doubt that COVID-19 is caused by a virus."
1	Oxford	Earth Sciences		"Science has put it beyond reasonable doubt that COVID-19 is caused by a virus."
1	Oxford	Physics		"Science has put it beyond reasonable doubt that COVID-19 is caused by a virus."
1	Oxford	Health Sciences		"Science has put it beyond reasonable doubt that COVID-19 is caused by a virus."
1	Oxford	Physics		"Science has put it beyond reasonable doubt that COVID-19 is caused by a virus."
1	Oxford	Health Sciences		"Science has put it beyond reasonable doubt that COVID-19 is caused by a virus."
1	Oxford	Earth Sciences		"Science has put it beyond reasonable doubt that COVID-19 is caused by a virus."
2	Oxford	Physics		"Science has put it beyond reasonable doubt that COVID-19 is caused by a virus."
2	Oxford	Health Sciences		"Science has put it beyond reasonable doubt that COVID-19 is caused by a virus."
1	Oxford	Health Sciences		"Science has put it beyond reasonable doubt that COVID-19 is caused by a virus."
1	Oxford	Health Sciences		"Science has put it beyond reasonable doubt that COVID-19 is caused by a virus."
1	Oxford	Biology		"Science has put it beyond reasonable doubt that COVID-19 is caused by a virus."
1	Oxford	Earth Sciences		"Science has put it beyond reasonable doubt that COVID-19 is caused by a virus."
1	Oxford	Health Sciences		"Science has put it beyond reasonable doubt that COVID-19 is caused by a virus."
1	Oxford	Health Sciences		"Science has put it beyond reasonable doubt that COVID-19 is caused by a virus."
1	Oxford	Biology		"Science has put it beyond reasonable doubt that COVID-19 is caused by a virus."
1	Oxford	Earth Sciences		"Science has put it beyond reasonable doubt that COVID-19 is caused by a virus."
2	Oxford	Physics		"Science has put it beyond reasonable doubt that COVID-19 is caused by a virus."
1	Oxford	Health Sciences		"Science has put it beyond reasonable doubt that COVID-19 is caused by a virus."
1	Oxford	Health Sciences		"Science has put it beyond reasonable doubt that COVID-19 is caused by a virus."
1	Oxford	Health Sciences		"Science has put it beyond reasonable doubt that COVID-19 is caused by a virus."
2	Oxford	Health Sciences		"Science has put it beyond reasonable doubt that COVID-19 is caused by a virus."
1	Oxford	Physics		"Science has put it beyond reasonable doubt that COVID-19 is caused by a virus."
1	Oxford	Health Sciences		"Science has put it beyond reasonable doubt that COVID-19 is caused by a virus."
1	Oxford	Biology		"Science has put it beyond reasonable doubt that COVID-19 is caused by a virus."
1	Oxford	Health Sciences		"Science has put it beyond reasonable doubt that COVID-19 is caused by a virus."
1	Oxford	Biology		"Science has put it beyond reasonable doubt that COVID-19 is caused by a virus."
1	Oxford	Health Sciences		"Science has put it beyond reasonable doubt that COVID-19 is caused by a virus."
1	Oxford	Earth Sciences		"Science has put it beyond reasonable doubt that COVID-19 is caused by a virus."
1	Oxford	Health Sciences		"Science has put it beyond reasonable doubt that COVID-19 is caused by a virus."
1	Oxford	Health Sciences		"Science has put it beyond reasonable doubt that COVID-19 is caused by a virus."
1	Oxford	Biology		"Science has put it beyond reasonable doubt that COVID-19 is caused by a virus."
1	Oxford	Health Sciences		"Science has put it beyond reasonable doubt that COVID-19 is caused by a virus."
5	Oxford	Physics		"Science has put it beyond reasonable doubt that COVID-19 is caused by a virus."
1	Oxford	Earth Sciences		"Science has put it beyond reasonable doubt that COVID-19 is caused by a virus."
1	Oxford	Health Sciences		"Science has put it beyond reasonable doubt that COVID-19 is caused by a virus."
1	Oxford	Physics		"Science has put it beyond reasonable doubt that COVID-19 is caused by a virus."
1	Oxford	Health Sciences		"Science has put it beyond reasonable doubt that COVID-19 is caused by a virus."
2	Oxford	Health Sciences		"Science has put it beyond reasonable doubt that COVID-19 is caused by a virus."
1	Oxford	Biology		"Science has put it beyond reasonable doubt that COVID-19 is caused by a virus."
1	Oxford	Chemistry		"Science has put it beyond reasonable doubt that COVID-19 is caused by a virus."
1	Oxford	Biology		"Science has put it beyond reasonable doubt that COVID-19 is caused by a virus."
1	Oxford	Physics		"Science has put it beyond reasonable doubt that COVID-19 is caused by a virus."
1	Oxford	Physics		"Science has put it beyond reasonable doubt that COVID-19 is caused by a virus."
1	Oxford	Health Sciences		"Science has put it beyond reasonable doubt that COVID-19 is caused by a virus."
3	Oxford	Physics		"Science has put it beyond reasonable doubt that COVID-19 is caused by a virus."
1	Oxford	Earth Sciences		"Science has put it beyond reasonable doubt that COVID-19 is caused by a virus."
1	Oxford	Health Sciences		"Science has put it beyond reasonable doubt that COVID-19 is caused by a virus."
1	Oxford	Earth Sciences		"Science has put it beyond reasonable doubt that COVID-19 is caused by a virus."
1	Oxford	Health Sciences		"Science has put it beyond reasonable doubt that COVID-19 is caused by a virus."
1	Oxford	Physics		"Science has put it beyond reasonable doubt that COVID-19 is caused by a virus."
1	Oxford	Health Sciences		"Science has put it beyond reasonable doubt that COVID-19 is caused by a virus."
1	Oxford	Health Sciences		"Science has put it beyond reasonable doubt that COVID-19 is caused by a virus."
1	Oxford	Earth Sciences		"Science has put it beyond reasonable doubt that COVID-19 is caused by a virus."
1	Oxford	Biology		"Science has put it beyond reasonable doubt that COVID-19 is caused by a virus."
1	Oxford	Health Sciences		"Science has put it beyond reasonable doubt that COVID-19 is caused by a virus."
1	Oxford	Physics		"Science has put it beyond reasonable doubt that COVID-19 is caused by a virus."
1	Oxford	Physics		"Science has put it beyond reasonable doubt that COVID-19 is caused by a virus."
1	Oxford	Health Sciences		"Science has put it beyond reasonable doubt that COVID-19 is caused by a virus."
1	Oxford	Health Sciences		"Science has put it beyond reasonable doubt that COVID-19 is caused by a virus."
1	Oxford	Health Sciences		"Science has put it beyond reasonable doubt that COVID-19 is caused by a virus."
1	Oxford	Earth Sciences		"Science has put it beyond reasonable doubt that COVID-19 is caused by a virus."
1	Oxford	Health Sciences		"Science has put it beyond reasonable doubt that COVID-19 is caused by a virus."
1	Oxford	Physics		"Science has put it beyond reasonable doubt that COVID-19 is caused by a virus."
1	Oxford	Health Sciences		"Science has put it beyond reasonable doubt that COVID-19 is caused by a virus."
1	Oxford	Biology		"Science has put it beyond reasonable doubt that COVID-19 is caused by a virus."
1	Oxford	Health Sciences		"Science has put it beyond reasonable doubt that COVID-19 is caused by a virus."
1	Oxford	Chemistry		"Science has put it beyond reasonable doubt that COVID-19 is caused by a virus."
2	Oxford	Biology		"Science has put it beyond reasonable doubt that COVID-19 is caused by a virus."
1	Oxford	Biology		"Science has put it beyond reasonable doubt that COVID-19 is caused by a virus."
1	Oxford	Biology		"Science has put it beyond reasonable doubt that COVID-19 is caused by a virus."
1	Oxford	Physics		"Science has put it beyond reasonable doubt that COVID-19 is caused by a virus."
1	Oxford	Biology		"Science has put it beyond reasonable doubt that COVID-19 is caused by a virus."
1	Oxford	Earth Sciences		"Science has put it beyond reasonable doubt that COVID-19 is caused by a virus."
1	Oxford	Physics		"Science has put it beyond reasonable doubt that COVID-19 is caused by a virus."
1	Oxford	Health Sciences		"Science has put it beyond reasonable doubt that COVID-19 is caused by a virus."
1	Oxford	Health Sciences		"Science has put it beyond reasonable doubt that COVID-19 is caused by a virus."
1	Oxford	Physics		"Science has put it beyond reasonable doubt that COVID-19 is caused by a virus."
2	Oxford	Physics		"Science has put it beyond reasonable doubt that COVID-19 is caused by a virus."
1	Oxford	Health Sciences		"Science has put it beyond reasonable doubt that COVID-19 is caused by a virus."
1	Oxford	Health Sciences		"Science has put it beyond reasonable doubt that COVID-19 is caused by a virus."
1	Oxford	Biology		"Science has put it beyond reasonable doubt that COVID-19 is caused by a virus."
1	Oxford	Health Sciences		"Science has put it beyond reasonable doubt that COVID-19 is caused by a virus."
1	Oxford	Health Sciences		"Science has put it beyond reasonable doubt that COVID-19 is caused by a virus."
1	Oxford	Biology		"Science has put it beyond reasonable doubt that COVID-19 is caused by a virus."
1	Oxford	Biology		"Science has put it beyond reasonable doubt that COVID-19 is caused by a virus."
2	Oxford	Physics		"Science has put it beyond reasonable doubt that COVID-19 is caused by a virus."
1	Oxford	Health Sciences		"Science has put it beyond reasonable doubt that COVID-19 is caused by a virus."
1	Oxford	Health Sciences		"Science has put it beyond reasonable doubt that COVID-19 is caused by a virus."
1	Oxford	Physics		"Science has put it beyond reasonable doubt that COVID-19 is caused by a virus."
1	Oxford	Health Sciences		"Science has put it beyond reasonable doubt that COVID-19 is caused by a virus."
1	Oxford	Biology		"Science has put it beyond reasonable doubt that COVID-19 is caused by a virus."
1	Oxford	Physics		"Science has put it beyond reasonable doubt that COVID-19 is caused by a virus."
5	Oxford	Health Sciences		"Science has put it beyond reasonable doubt that COVID-19 is caused by a virus."
1	Oxford	Chemistry		"Science has put it beyond reasonable doubt that COVID-19 is caused by a virus."
1	Oxford	Health Sciences		"Science has put it beyond reasonable doubt that COVID-19 is caused by a virus."
1	Oxford	Earth Sciences		"Science has put it beyond reasonable doubt that COVID-19 is caused by a virus."
1	Oxford	Physics		"Science has put it beyond reasonable doubt that COVID-19 is caused by a virus."
1	Oxford	Physics		"Science has put it beyond reasonable doubt that COVID-19 is caused by a virus."
1	Oxford	Biology		"Science has put it beyond reasonable doubt that COVID-19 is caused by a virus."
1	Oxford	Health Sciences		"Science has put it beyond reasonable doubt that COVID-19 is caused by a virus."
1	Oxford	Health Sciences		"Science has put it beyond reasonable doubt that COVID-19 is caused by a virus."
1	Oxford	Health Sciences		"Science has put it beyond reasonable doubt that COVID-19 is caused by a virus."
1	Oxford	Health Sciences		"Science has put it beyond reasonable doubt that COVID-19 is caused by a virus."
1	Oxford	Biology		"Science has put it beyond reasonable doubt that COVID-19 is caused by a virus."
1	Oxford	Health Sciences		"Science has put it beyond reasonable doubt that COVID-19 is caused by a virus."
1	Oxford	Health Sciences		"Science has put it beyond reasonable doubt that COVID-19 is caused by a virus."
1	Oxford	Health Sciences		"Science has put it beyond reasonable doubt that COVID-19 is caused by a virus."
1	Oxford	Health Sciences		"Science has put it beyond reasonable doubt that COVID-19 is caused by a virus."
1	Oxford	Chemistry		"Science has put it beyond reasonable doubt that COVID-19 is caused by a virus."
1	Oxford	Physics		"Science has put it beyond reasonable doubt that COVID-19 is caused by a virus."
1	Oxford	Biology		"Science has put it beyond reasonable doubt that COVID-19 is caused by a virus."
1	Oxford	Biology		"Science has put it beyond reasonable doubt that COVID-19 is caused by a virus."
1	Oxford	Physics		"Science has put it beyond reasonable doubt that COVID-19 is caused by a virus."
2	Oxford	Physics		"Science has put it beyond reasonable doubt that COVID-19 is caused by a virus."
1	Oxford	Health Sciences		"Science has put it beyond reasonable doubt that COVID-19 is caused by a virus."
1	Oxford	Biology		"Science has put it beyond reasonable doubt that COVID-19 is caused by a virus."
1	Oxford	Health Sciences		"Science has put it beyond reasonable doubt that COVID-19 is caused by a virus."
1	Oxford	Health Sciences		"Science has put it beyond reasonable doubt that COVID-19 is caused by a virus."
1	Oxford	Health Sciences		"Science has put it beyond reasonable doubt that COVID-19 is caused by a virus."
1	Oxford	Health Sciences		"Science has put it beyond reasonable doubt that COVID-19 is caused by a virus."
1	Oxford	Earth Sciences		"Science has put it beyond reasonable doubt that COVID-19 is caused by a virus."
1	Oxford	Health Sciences		"Science has put it beyond reasonable doubt that COVID-19 is caused by a virus."
1	Oxford	Health Sciences		"Science has put it beyond reasonable doubt that COVID-19 is caused by a virus."
1	Oxford	Biology		"Science has put it beyond reasonable doubt that COVID-19 is caused by a virus."
1	Oxford	Physics		"Science has put it beyond reasonable doubt that COVID-19 is caused by a virus."
1	Oxford	Health Sciences		"Science has put it beyond reasonable doubt that COVID-19 is caused by a virus."
1	Oxford	Health Sciences		"Science has put it beyond reasonable doubt that COVID-19 is caused by a virus."
1	Oxford	Health Sciences		"Science has put it beyond reasonable doubt that COVID-19 is caused by a virus."
1	Oxford	Biology		"Science has put it beyond reasonable doubt that COVID-19 is caused by a virus."
1	Oxford	Biology		"Science has put it beyond reasonable doubt that COVID-19 is caused by a virus."
2	Oxford	Earth Sciences		"Science has put it beyond reasonable doubt that COVID-19 is caused by a virus."
1	Oxford	Health Sciences		"Science has put it beyond reasonable doubt that COVID-19 is caused by a virus."
1	Oxford	Biology		"Science has put it beyond reasonable doubt that COVID-19 is caused by a virus."
2	Oxford	Health Sciences		"Science has put it beyond reasonable doubt that COVID-19 is caused by a virus."
1	Oxford	Health Sciences		"Science has put it beyond reasonable doubt that COVID-19 is caused by a virus."
1	Oxford	Physics		"Science has put it beyond reasonable doubt that COVID-19 is caused by a virus."
1	Oxford	Health Sciences		"Science has put it beyond reasonable doubt that COVID-19 is caused by a virus."
1	Oxford	Chemistry		"Science has put it beyond reasonable doubt that COVID-19 is caused by a virus."
1	Oxford	Physics		"Science has put it beyond reasonable doubt that COVID-19 is caused by a virus."
1	Oxford	Health Sciences		"Science has put it beyond reasonable doubt that COVID-19 is caused by a virus."
1	Oxford	Health Sciences		"Science has put it beyond reasonable doubt that COVID-19 is caused by a virus."
1	Oxford	Health Sciences		"Science has put it beyond reasonable doubt that COVID-19 is caused by a virus."
5	Oxford	Health Sciences		"Science has put it beyond reasonable doubt that COVID-19 is caused by a virus."
1	Oxford	Health Sciences		"Science has put it beyond reasonable doubt that COVID-19 is caused by a virus."
1	Oxford	Biology		"Science has put it beyond reasonable doubt that COVID-19 is caused by a virus."
1	Oxford	Physics		"Science has put it beyond reasonable doubt that COVID-19 is caused by a virus."
1	Oxford	Health Sciences		"Science has put it beyond reasonable doubt that COVID-19 is caused by a virus."
1	Oxford	Health Sciences		"Science has put it beyond reasonable doubt that COVID-19 is caused by a virus."
1	Oxford	Biology		"Science has put it beyond reasonable doubt that COVID-19 is caused by a virus."
1	Oxford	Biology		"Science has put it beyond reasonable doubt that COVID-19 is caused by a virus."
2	Oxford	Health Sciences		"Science has put it beyond reasonable doubt that COVID-19 is caused by a virus."
1	Oxford	Earth Sciences		"Science has put it beyond reasonable doubt that COVID-19 is caused by a virus."
1	Oxford	Earth Sciences		"Science has put it beyond reasonable doubt that COVID-19 is caused by a virus."
1	Oxford	Health Sciences		"Science has put it beyond reasonable doubt that COVID-19 is caused by a virus."
1	Oxford	Biology		"Science has put it beyond reasonable doubt that COVID-19 is caused by a virus."
1	Oxford	Health Sciences		"Science has put it beyond reasonable doubt that COVID-19 is caused by a virus."
1	Oxford	Biology		"Science has put it beyond reasonable doubt that COVID-19 is caused by a virus."
1	Oxford	Health Sciences		"Science has put it beyond reasonable doubt that COVID-19 is caused by a virus."
1	Oxford	Biology		"Science has put it beyond reasonable doubt that COVID-19 is caused by a virus."
1	Oxford	Health Sciences		"Science has put it beyond reasonable doubt that COVID-19 is caused by a virus."
1	Oxford	Health Sciences		"Science has put it beyond reasonable doubt that COVID-19 is caused by a virus."
1	Oxford	Physics		"Science has put it beyond reasonable doubt that COVID-19 is caused by a virus."
1	Oxford	Health Sciences		"Science has put it beyond reasonable doubt that COVID-19 is caused by a virus."
1	Oxford	Chemistry		"Science has put it beyond reasonable doubt that COVID-19 is caused by a virus."
1	Oxford	Earth Sciences		"Science has put it beyond reasonable doubt that COVID-19 is caused by a virus."
1	Oxford	Biology		"Science has put it beyond reasonable doubt that COVID-19 is caused by a virus."
1	Oxford	Physics		"Science has put it beyond reasonable doubt that COVID-19 is caused by a virus."
1	Oxford	Biology		"Science has put it beyond reasonable doubt that COVID-19 is caused by a virus."
1	Oxford	Physics		"Science has put it beyond reasonable doubt that COVID-19 is caused by a virus."
1	Oxford	Health Sciences		"Science has put it beyond reasonable doubt that COVID-19 is caused by a virus."
1	Oxford	Biology		"Science has put it beyond reasonable doubt that COVID-19 is caused by a virus."
1	Oxford	Health Sciences		"Science has put it beyond reasonable doubt that COVID-19 is caused by a virus."
1	Oxford	Health Sciences		"Science has put it beyond reasonable doubt that COVID-19 is caused by a virus."
1	Oxford	Health Sciences		"Science has put it beyond reasonable doubt that COVID-19 is caused by a virus."
1	Oxford	Chemistry		"Science has put it beyond reasonable doubt that COVID-19 is caused by a virus."
1	Oxford	Chemistry		"Science has put it beyond reasonable doubt that COVID-19 is caused by a virus."
5	Oxford	Health Sciences		"Science has put it beyond reasonable doubt that COVID-19 is caused by a virus."
1	Oxford	Health Sciences		"Science has put it beyond reasonable doubt that COVID-19 is caused by a virus."
1	Oxford	Biology		"Science has put it beyond reasonable doubt that COVID-19 is caused by a virus."
1	Oxford	Biology		"Science has put it beyond reasonable doubt that COVID-19 is caused by a virus."
1	Oxford	Health Sciences		"Science has put it beyond reasonable doubt that COVID-19 is caused by a virus."
1	Oxford	Health Sciences		"Science has put it beyond reasonable doubt that COVID-19 is caused by a virus."
1	Oxford	Earth Sciences		"Science has put it beyond reasonable doubt that COVID-19 is caused by a virus."
1	Oxford	Health Sciences		"Science has put it beyond reasonable doubt that COVID-19 is caused by a virus."
1	Oxford	Health Sciences		"Science has put it beyond reasonable doubt that COVID-19 is caused by a virus."
1	Oxford	Biology		"Science has put it beyond reasonable doubt that COVID-19 is caused by a virus."
1	Oxford	Health Sciences		"Science has put it beyond reasonable doubt that COVID-19 is caused by a virus."
1	Oxford	Health Sciences		"Science has put it beyond reasonable doubt that COVID-19 is caused by a virus."
1	Oxford	Biology		"Science has put it beyond reasonable doubt that COVID-19 is caused by a virus."
1	Oxford	Physics		"Science has put it beyond reasonable doubt that COVID-19 is caused by a virus."
1	Oxford	Physics		"Science has put it beyond reasonable doubt that COVID-19 is caused by a virus."
1	Oxford	Health Sciences		"Science has put it beyond reasonable doubt that COVID-19 is caused by a virus."
1	Oxford	Physics		"Science has put it beyond reasonable doubt that COVID-19 is caused by a virus."
3	Oxford	Health Sciences		"Science has put it beyond reasonable doubt that COVID-19 is caused by a virus."
1	Oxford	Biology		"Science has put it beyond reasonable doubt that COVID-19 is caused by a virus."
1	Oxford	Health Sciences		"Science has put it beyond reasonable doubt that COVID-19 is caused by a virus."
1	Oxford	Earth Sciences		"Science has put it beyond reasonable doubt that COVID-19 is caused by a virus."
1	Oxford	Physics		"Science has put it beyond reasonable doubt that COVID-19 is caused by a virus."
1	Oxford	Earth Sciences		"Science has put it beyond reasonable doubt that COVID-19 is caused by a virus."
1	Oxford	Health Sciences		"Science has put it beyond reasonable doubt that COVID-19 is caused by a virus."
1	Oxford	Biology		"Science has put it beyond reasonable doubt that COVID-19 is caused by a virus."
5	Oxford	Health Sciences		"Science has put it beyond reasonable doubt that COVID-19 is caused by a virus."
1	Oxford	Health Sciences		"Science has put it beyond reasonable doubt that COVID-19 is caused by a virus."
1	Oxford	Chemistry		"Science has put it beyond reasonable doubt that COVID-19 is caused by a virus."
1	Oxford	Health Sciences		"Science has put it beyond reasonable doubt that COVID-19 is caused by a virus."
1	Oxford	Health Sciences		"Science has put it beyond reasonable doubt that COVID-19 is caused by a virus."
1	Oxford	Health Sciences		"Science has put it beyond reasonable doubt that COVID-19 is caused by a virus."
1	Oxford	Health Sciences		"Science has put it beyond reasonable doubt that COVID-19 is caused by a virus."
2	Oxford	Physics		"Science has put it beyond reasonable doubt that COVID-19 is caused by a virus."
1	Oxford	Physics		"Science has put it beyond reasonable doubt that COVID-19 is caused by a virus."
1	Oxford	Health Sciences		"Science has put it beyond reasonable doubt that COVID-19 is caused by a virus."
1	Oxford	Health Sciences		"Science has put it beyond reasonable doubt that COVID-19 is caused by a virus."
1	Oxford	Earth Sciences		"Science has put it beyond reasonable doubt that COVID-19 is caused by a virus."
1	Oxford	Biology		"Science has put it beyond reasonable doubt that COVID-19 is caused by a virus."
1	Oxford	Health Sciences		"Science has put it beyond reasonable doubt that COVID-19 is caused by a virus."
1	Oxford	Biology		"Science has put it beyond reasonable doubt that COVID-19 is caused by a virus."
1	Oxford	Biology		"Science has put it beyond reasonable doubt that COVID-19 is caused by a virus."
1	Oxford	Physics		"Science has put it beyond reasonable doubt that COVID-19 is caused by a virus."
1	Oxford	Health Sciences		"Science has put it beyond reasonable doubt that COVID-19 is caused by a virus."
5	Oxford	Health Sciences		"Science has put it beyond reasonable doubt that COVID-19 is caused by a virus."
1	Oxford	Biology		"Science has put it beyond reasonable doubt that COVID-19 is caused by a virus."
1	Oxford	Health Sciences		"Science has put it beyond reasonable doubt that COVID-19 is caused by a virus."
1	Oxford	Biology		"Science has put it beyond reasonable doubt that COVID-19 is caused by a virus."
1	Oxford	Physics		"Science has put it beyond reasonable doubt that COVID-19 is caused by a virus."
1	Oxford	Physics		"Science has put it beyond reasonable doubt that COVID-19 is caused by a virus."
1	Oxford	Chemistry		"Science has put it beyond reasonable doubt that COVID-19 is caused by a virus."
1	Oxford	Health Sciences		"Science has put it beyond reasonable doubt that COVID-19 is caused by a virus."
1	Oxford	Health Sciences		"Science has put it beyond reasonable doubt that COVID-19 is caused by a virus."
1	Oxford	Health Sciences		"Science has put it beyond reasonable doubt that COVID-19 is caused by a virus."
1	Oxford	Health Sciences		"Science has put it beyond reasonable doubt that COVID-19 is caused by a virus."
2	Oxford	Physics		"Science has put it beyond reasonable doubt that COVID-19 is caused by a virus."
1	Oxford	Health Sciences		"Science has put it beyond reasonable doubt that COVID-19 is caused by a virus."
1	Oxford	Chemistry		"Science has put it beyond reasonable doubt that COVID-19 is caused by a virus."
1	Oxford	Health Sciences		"Science has put it beyond reasonable doubt that COVID-19 is caused by a virus."
1	Oxford	Physics		"Science has put it beyond reasonable doubt that COVID-19 is caused by a virus."
2	Oxford	Health Sciences		"Science has put it beyond reasonable doubt that COVID-19 is caused by a virus."
1	Oxford	Biology		"Science has put it beyond reasonable doubt that COVID-19 is caused by a virus."
5	Oxford	Health Sciences		"Science has put it beyond reasonable doubt that COVID-19 is caused by a virus."
1	Oxford	Health Sciences		"Science has put it beyond reasonable doubt that COVID-19 is caused by a virus."
1	Oxford	Health Sciences		"Science has put it beyond reasonable doubt that COVID-19 is caused by a virus."
1	Oxford	Biology		"Science has put it beyond reasonable doubt that COVID-19 is caused by a virus."
1	Oxford	Health Sciences		"Science has put it beyond reasonable doubt that COVID-19 is caused by a virus."
1	Oxford	Physics		"Science has put it beyond reasonable doubt that COVID-19 is caused by a virus."
1	Oxford	Health Sciences		"Science has put it beyond reasonable doubt that COVID-19 is caused by a virus."
1	Oxford	Biology		"Science has put it beyond reasonable doubt that COVID-19 is caused by a virus."
2	Oxford	Biology		"Science has put it beyond reasonable doubt that COVID-19 is caused by a virus."
5	Oxford	Physics		"Science has put it beyond reasonable doubt that COVID-19 is caused by a virus."
1	Oxford	Health Sciences		"Science has put it beyond reasonable doubt that COVID-19 is caused by a virus."
2	Oxford	Biology		"Science has put it beyond reasonable doubt that COVID-19 is caused by a virus."
1	Oxford	Health Sciences		"Science has put it beyond reasonable doubt that COVID-19 is caused by a virus."
5	Oxford	Health Sciences		"Science has put it beyond reasonable doubt that COVID-19 is caused by a virus."
1	Oxford	Biology		"Science has put it beyond reasonable doubt that COVID-19 is caused by a virus."
1	Oxford	Health Sciences		"Science has put it beyond reasonable doubt that COVID-19 is caused by a virus."
1	Oxford	Physics		"Science has put it beyond reasonable doubt that COVID-19 is caused by a virus."
1	Oxford	Chemistry		"Science has put it beyond reasonable doubt that COVID-19 is caused by a virus."
1	Oxford	Physics		"Science has put it beyond reasonable doubt that COVID-19 is caused by a virus."
1	Oxford	Health Sciences		"Science has put it beyond reasonable doubt that COVID-19 is caused by a virus."
1	Oxford	Biology		"Science has put it beyond reasonable doubt that COVID-19 is caused by a virus."
1	Oxford	Biology		"Science has put it beyond reasonable doubt that COVID-19 is caused by a virus."
1	Oxford	Physics		"Science has put it beyond reasonable doubt that COVID-19 is caused by a virus."
2	Oxford	Physics		"Science has put it beyond reasonable doubt that COVID-19 is caused by a virus."
1	Oxford	Health Sciences		"Science has put it beyond reasonable doubt that COVID-19 is caused by a virus."
1	Oxford	Health Sciences		"Science has put it beyond reasonable doubt that COVID-19 is caused by a virus."
1	Oxford	Chemistry		"Science has put it beyond reasonable doubt that COVID-19 is caused by a virus."
2	Oxford	Health Sciences		"Science has put it beyond reasonable doubt that COVID-19 is caused by a virus."
1	Oxford	Earth Sciences		"Science has put it beyond reasonable doubt that COVID-19 is caused by a virus."
1	Oxford	Health Sciences		"Science has put it beyond reasonable doubt that COVID-19 is caused by a virus."
1	Oxford	Physics		"Science has put it beyond reasonable doubt that COVID-19 is caused by a virus."
1	Oxford	Chemistry		"Science has put it beyond reasonable doubt that COVID-19 is caused by a virus."
1	Oxford	Health Sciences		"Science has put it beyond reasonable doubt that COVID-19 is caused by a virus."
1	Oxford	Chemistry		"Science has put it beyond reasonable doubt that COVID-19 is caused by a virus."
1	Oxford	Health Sciences		"Science has put it beyond reasonable doubt that COVID-19 is caused by a virus."
1	Oxford	Chemistry		"Science has put it beyond reasonable doubt that COVID-19 is caused by a virus."
1	Oxford	Biology		"Science has put it beyond reasonable doubt that COVID-19 is caused by a virus."
1	Oxford	Earth Sciences		"Science has put it beyond reasonable doubt that COVID-19 is caused by a virus."
1	Oxford	Health Sciences		"Science has put it beyond reasonable doubt that COVID-19 is caused by a virus."
1	Oxford	Health Sciences		"Science has put it beyond reasonable doubt that COVID-19 is caused by a virus."
1	Oxford	Health Sciences		"Science has put it beyond reasonable doubt that COVID-19 is caused by a virus."
1	Oxford	Biology		"Science has put it beyond reasonable doubt that COVID-19 is caused by a virus."
1	Oxford	Health Sciences		"Science has put it beyond reasonable doubt that COVID-19 is caused by a virus."
1	Oxford	Chemistry		"Science has put it beyond reasonable doubt that COVID-19 is caused by a virus."
1	Oxford	Health Sciences		"Science has put it beyond reasonable doubt that COVID-19 is caused by a virus."
1	Oxford	Health Sciences		"Science has put it beyond reasonable doubt that COVID-19 is caused by a virus."
2	Oxford	Health Sciences		"Science has put it beyond reasonable doubt that COVID-19 is caused by a virus."
1	Oxford	Physics		"Science has put it beyond reasonable doubt that COVID-19 is caused by a virus."
1	Oxford	Health Sciences		"Science has put it beyond reasonable doubt that COVID-19 is caused by a virus."
1	Oxford	Health Sciences		"Science has put it beyond reasonable doubt that COVID-19 is caused by a virus."
1	Oxford	Health Sciences		"Science has put it beyond reasonable doubt that COVID-19 is caused by a virus."
1	Oxford	Health Sciences		"Science has put it beyond reasonable doubt that COVID-19 is caused by a virus."
1	Oxford	Health Sciences		"Science has put it beyond reasonable doubt that COVID-19 is caused by a virus."
2	Oxford	Health Sciences		"Science has put it beyond reasonable doubt that COVID-19 is caused by a virus."
1	Oxford	Physics		"Science has put it beyond reasonable doubt that COVID-19 is caused by a virus."
1	Oxford	Health Sciences		"Science has put it beyond reasonable doubt that COVID-19 is caused by a virus."
1	Oxford	Biology		"Science has put it beyond reasonable doubt that COVID-19 is caused by a virus."
1	Oxford	Health Sciences		"Science has put it beyond reasonable doubt that COVID-19 is caused by a virus."
1	Oxford	Health Sciences		"Science has put it beyond reasonable doubt that COVID-19 is caused by a virus."
1	Oxford	Health Sciences		"Science has put it beyond reasonable doubt that COVID-19 is caused by a virus."
1	Oxford	Health Sciences		"Science has put it beyond reasonable doubt that COVID-19 is caused by a virus."
1	Oxford	Biology		"Science has put it beyond reasonable doubt that COVID-19 is caused by a virus."
1	Oxford	Health Sciences		"Science has put it beyond reasonable doubt that COVID-19 is caused by a virus."
1	Oxford	Biology		"Science has put it beyond reasonable doubt that COVID-19 is caused by a virus."
1	Oxford	Health Sciences		"Science has put it beyond reasonable doubt that COVID-19 is caused by a virus."
1	Oxford	Chemistry		"Science has put it beyond reasonable doubt that COVID-19 is caused by a virus."
1	Oxford	Biology		"Science has put it beyond reasonable doubt that COVID-19 is caused by a virus."
1	Oxford	Health Sciences		"Science has put it beyond reasonable doubt that COVID-19 is caused by a virus."
1	Oxford	Health Sciences		"Science has put it beyond reasonable doubt that COVID-19 is caused by a virus."
1	Oxford	Health Sciences		"Science has put it beyond reasonable doubt that COVID-19 is caused by a virus."
1	Oxford	Chemistry		"Science has put it beyond reasonable doubt that COVID-19 is caused by a virus."
1	Oxford	Health Sciences		"Science has put it beyond reasonable doubt that COVID-19 is caused by a virus."
2	Oxford	Physics		"Science has put it beyond reasonable doubt that COVID-19 is caused by a virus."
1	Oxford	Earth Sciences		"Science has put it beyond reasonable doubt that COVID-19 is caused by a virus."
1	Oxford	Health Sciences		"Science has put it beyond reasonable doubt that COVID-19 is caused by a virus."
1	Oxford	Chemistry		"Science has put it beyond reasonable doubt that COVID-19 is caused by a virus."
1	Oxford	Health Sciences		"Science has put it beyond reasonable doubt that COVID-19 is caused by a virus."
1	Oxford	Health Sciences		"Science has put it beyond reasonable doubt that COVID-19 is caused by a virus."
1	Oxford	Physics		"Science has put it beyond reasonable doubt that COVID-19 is caused by a virus."
1	Oxford	Biology		"Science has put it beyond reasonable doubt that COVID-19 is caused by a virus."
1	Oxford	Health Sciences		"Science has put it beyond reasonable doubt that COVID-19 is caused by a virus."
1	Oxford	Health Sciences		"Science has put it beyond reasonable doubt that COVID-19 is caused by a virus."
1	Oxford	Health Sciences		"Science has put it beyond reasonable doubt that COVID-19 is caused by a virus."
1	Oxford	Biology		"Science has put it beyond reasonable doubt that COVID-19 is caused by a virus."
1	Oxford	Health Sciences		"Science has put it beyond reasonable doubt that COVID-19 is caused by a virus."
1	Oxford	Health Sciences		"Science has put it beyond reasonable doubt that COVID-19 is caused by a virus."
1	Oxford	Chemistry		"Science has put it beyond reasonable doubt that COVID-19 is caused by a virus."
1	Oxford	Chemistry		"Science has put it beyond reasonable doubt that COVID-19 is caused by a virus."
1	Oxford	Physics		"Science has put it beyond reasonable doubt that COVID-19 is caused by a virus."
1	Oxford	Physics		"Science has put it beyond reasonable doubt that COVID-19 is caused by a virus."
1	Oxford	Chemistry		"Science has put it beyond reasonable doubt that COVID-19 is caused by a virus."
1	Oxford	Health Sciences		"Science has put it beyond reasonable doubt that COVID-19 is caused by a virus."
1	Oxford	Health Sciences		"Science has put it beyond reasonable doubt that COVID-19 is caused by a virus."
1	Oxford	Physics		"Science has put it beyond reasonable doubt that COVID-19 is caused by a virus."
1	Oxford	Health Sciences		"Science has put it beyond reasonable doubt that COVID-19 is caused by a virus."
3	Oxford	Chemistry		"Science has put it beyond reasonable doubt that COVID-19 is caused by a virus."
1	Oxford	Health Sciences		"Science has put it beyond reasonable doubt that COVID-19 is caused by a virus."
1	Oxford	Health Sciences		"Science has put it beyond reasonable doubt that COVID-19 is caused by a virus."
1	Oxford	Health Sciences		"Science has put it beyond reasonable doubt that COVID-19 is caused by a virus."
1	Oxford	Biology		"Science has put it beyond reasonable doubt that COVID-19 is caused by a virus."
1	Oxford	Health Sciences		"Science has put it beyond reasonable doubt that COVID-19 is caused by a virus."
1	Oxford	Health Sciences		"Science has put it beyond reasonable doubt that COVID-19 is caused by a virus."
1	Oxford	Health Sciences		"Science has put it beyond reasonable doubt that COVID-19 is caused by a virus."
1	Oxford	Physics		"Science has put it beyond reasonable doubt that COVID-19 is caused by a virus."
1	Oxford	Chemistry		"Science has put it beyond reasonable doubt that COVID-19 is caused by a virus."
1	Oxford	Health Sciences		"Science has put it beyond reasonable doubt that COVID-19 is caused by a virus."
1	Oxford	Health Sciences		"Science has put it beyond reasonable doubt that COVID-19 is caused by a virus."
1	Oxford	Earth Sciences		"Science has put it beyond reasonable doubt that COVID-19 is caused by a virus."
1	Oxford	Health Sciences		"Science has put it beyond reasonable doubt that COVID-19 is caused by a virus."
1	Oxford	Physics		"Science has put it beyond reasonable doubt that COVID-19 is caused by a virus."
1	Oxford	Health Sciences		"Science has put it beyond reasonable doubt that COVID-19 is caused by a virus."
1	Oxford	Health Sciences		"Science has put it beyond reasonable doubt that COVID-19 is caused by a virus."
3	Oxford	Health Sciences		"Science has put it beyond reasonable doubt that COVID-19 is caused by a virus."
1	Oxford	Health Sciences		"Science has put it beyond reasonable doubt that COVID-19 is caused by a virus."
1	Oxford	Health Sciences		"Science has put it beyond reasonable doubt that COVID-19 is caused by a virus."
1	Oxford	Health Sciences		"Science has put it beyond reasonable doubt that COVID-19 is caused by a virus."
1	Oxford	Health Sciences		"Science has put it beyond reasonable doubt that COVID-19 is caused by a virus."
1	Oxford	Health Sciences		"Science has put it beyond reasonable doubt that COVID-19 is caused by a virus."
2	Oxford	Health Sciences		"Science has put it beyond reasonable doubt that COVID-19 is caused by a virus."
1	Oxford	Biology		"Science has put it beyond reasonable doubt that COVID-19 is caused by a virus."
1	Oxford	Health Sciences		"Science has put it beyond reasonable doubt that COVID-19 is caused by a virus."
1	Oxford	Physics		"Science has put it beyond reasonable doubt that COVID-19 is caused by a virus."
1	Oxford	Health Sciences		"Science has put it beyond reasonable doubt that COVID-19 is caused by a virus."
1	Oxford	Health Sciences		"Science has put it beyond reasonable doubt that COVID-19 is caused by a virus."
1	Oxford	Health Sciences		"Science has put it beyond reasonable doubt that COVID-19 is caused by a virus."
1	Oxford	Chemistry		"Science has put it beyond reasonable doubt that COVID-19 is caused by a virus."
1	Oxford	Biology		"Science has put it beyond reasonable doubt that COVID-19 is caused by a virus."
1	Oxford	Biology		"Science has put it beyond reasonable doubt that COVID-19 is caused by a virus."
1	Oxford	Physics		"Science has put it beyond reasonable doubt that COVID-19 is caused by a virus."
1	Oxford	Physics		"Science has put it beyond reasonable doubt that COVID-19 is caused by a virus."
1	Oxford	Health Sciences		"Science has put it beyond reasonable doubt that COVID-19 is caused by a virus."
1	Oxford	Earth Sciences		"Science has put it beyond reasonable doubt that COVID-19 is caused by a virus."
1	Oxford	Biology		"Science has put it beyond reasonable doubt that COVID-19 is caused by a virus."
1	Oxford	Health Sciences		"Science has put it beyond reasonable doubt that COVID-19 is caused by a virus."
1	Oxford	Earth Sciences		"Science has put it beyond reasonable doubt that COVID-19 is caused by a virus."
1	Oxford	Chemistry		"Science has put it beyond reasonable doubt that COVID-19 is caused by a virus."
1	Oxford	Health Sciences		"Science has put it beyond reasonable doubt that COVID-19 is caused by a virus."
1	Oxford	Health Sciences		"Science has put it beyond reasonable doubt that COVID-19 is caused by a virus."
1	Oxford	Physics		"Science has put it beyond reasonable doubt that COVID-19 is caused by a virus."
1	Oxford	Health Sciences		"Science has put it beyond reasonable doubt that COVID-19 is caused by a virus."
1	Oxford	Health Sciences		"Science has put it beyond reasonable doubt that COVID-19 is caused by a virus."
1	Oxford	Health Sciences		"Science has put it beyond reasonable doubt that COVID-19 is caused by a virus."
1	Oxford	Biology		"Science has put it beyond reasonable doubt that COVID-19 is caused by a virus."
1	Oxford	Health Sciences		"Science has put it beyond reasonable doubt that COVID-19 is caused by a virus."
1	Oxford	Physics		"Science has put it beyond reasonable doubt that COVID-19 is caused by a virus."
1	Oxford	Health Sciences		"Science has put it beyond reasonable doubt that COVID-19 is caused by a virus."
1	Oxford	Earth Sciences		"Science has put it beyond reasonable doubt that COVID-19 is caused by a virus."
1	Oxford	Earth Sciences		"Science has put it beyond reasonable doubt that COVID-19 is caused by a virus."
1	Oxford	Biology		"Science has put it beyond reasonable doubt that COVID-19 is caused by a virus."
1	Oxford	Health Sciences		"Science has put it beyond reasonable doubt that COVID-19 is caused by a virus."
1	Oxford	Health Sciences		"Science has put it beyond reasonable doubt that COVID-19 is caused by a virus."
1	Oxford	Health Sciences		"Science has put it beyond reasonable doubt that COVID-19 is caused by a virus."
1	Oxford	Health Sciences		"Science has put it beyond reasonable doubt that COVID-19 is caused by a virus."
1	Oxford	Chemistry		"Science has put it beyond reasonable doubt that COVID-19 is caused by a virus."
1	Oxford	Health Sciences		"Science has put it beyond reasonable doubt that COVID-19 is caused by a virus."
5	Oxford	Biology		"Science has put it beyond reasonable doubt that COVID-19 is caused by a virus."
1	Oxford	Earth Sciences		"Science has put it beyond reasonable doubt that COVID-19 is caused by a virus."
2	Oxford	Biology		"Science has put it beyond reasonable doubt that COVID-19 is caused by a virus."
1	Oxford	Health Sciences		"Science has put it beyond reasonable doubt that COVID-19 is caused by a virus."
1	Oxford	Earth Sciences		"Science has put it beyond reasonable doubt that COVID-19 is caused by a virus."
1	Oxford	Biology		"Science has put it beyond reasonable doubt that COVID-19 is caused by a virus."
2	Oxford	Physics		"Science has put it beyond reasonable doubt that COVID-19 is caused by a virus."
1	Oxford	Health Sciences		"Science has put it beyond reasonable doubt that COVID-19 is caused by a virus."
2	Oxford	Health Sciences		"Science has put it beyond reasonable doubt that COVID-19 is caused by a virus."
1	Oxford	Chemistry		"Science has put it beyond reasonable doubt that COVID-19 is caused by a virus."
1	Oxford	Health Sciences		"Science has put it beyond reasonable doubt that COVID-19 is caused by a virus."
1	Oxford	Health Sciences		"Science has put it beyond reasonable doubt that COVID-19 is caused by a virus."
1	Oxford	Health Sciences		"Science has put it beyond reasonable doubt that COVID-19 is caused by a virus."
1	Oxford	Chemistry		"Science has put it beyond reasonable doubt that COVID-19 is caused by a virus."
1	Oxford	Biology		"Science has put it beyond reasonable doubt that COVID-19 is caused by a virus."
3	Oxford	Health Sciences		"Science has put it beyond reasonable doubt that COVID-19 is caused by a virus."
1	Oxford	Health Sciences		"Science has put it beyond reasonable doubt that COVID-19 is caused by a virus."
1	Oxford	Physics		"Science has put it beyond reasonable doubt that COVID-19 is caused by a virus."
1	Oxford	Biology		"Science has put it beyond reasonable doubt that COVID-19 is caused by a virus."
1	Oxford	Biology		"Science has put it beyond reasonable doubt that COVID-19 is caused by a virus."
1	Oxford	Health Sciences		"Science has put it beyond reasonable doubt that COVID-19 is caused by a virus."
1	Oxford	Health Sciences		"Science has put it beyond reasonable doubt that COVID-19 is caused by a virus."
1	Oxford	Physics		"Science has put it beyond reasonable doubt that COVID-19 is caused by a virus."
1	Oxford	Health Sciences		"Science has put it beyond reasonable doubt that COVID-19 is caused by a virus."
1	Oxford	Earth Sciences		"Science has put it beyond reasonable doubt that COVID-19 is caused by a virus."
1	Oxford	Health Sciences		"Science has put it beyond reasonable doubt that COVID-19 is caused by a virus."
1	Oxford	Health Sciences		"Science has put it beyond reasonable doubt that COVID-19 is caused by a virus."
1	Oxford	Health Sciences		"Science has put it beyond reasonable doubt that COVID-19 is caused by a virus."
1	Oxford	Health Sciences		"Science has put it beyond reasonable doubt that COVID-19 is caused by a virus."
1	Oxford	Health Sciences		"Science has put it beyond reasonable doubt that COVID-19 is caused by a virus."
1	Oxford	Health Sciences		"Science has put it beyond reasonable doubt that COVID-19 is caused by a virus."
1	Oxford	Biology		"Science has put it beyond reasonable doubt that COVID-19 is caused by a virus."
1	Oxford	Health Sciences		"Science has put it beyond reasonable doubt that COVID-19 is caused by a virus."
2	Oxford	Health Sciences		"Science has put it beyond reasonable doubt that COVID-19 is caused by a virus."
1	Oxford	Health Sciences		"Science has put it beyond reasonable doubt that COVID-19 is caused by a virus."
1	Oxford	Health Sciences		"Science has put it beyond reasonable doubt that COVID-19 is caused by a virus."
1	Oxford	Health Sciences		"Science has put it beyond reasonable doubt that COVID-19 is caused by a virus."
1	Oxford	Health Sciences		"Science has put it beyond reasonable doubt that COVID-19 is caused by a virus."
1	Oxford	Health Sciences		"Science has put it beyond reasonable doubt that COVID-19 is caused by a virus."
4	Oxford	Biology		"Science has put it beyond reasonable doubt that COVID-19 is caused by a virus."
1	Stockholm	Biology		"Science has put it beyond reasonable doubt that COVID-19 is caused by a virus."
1	Stockholm	Physics		"Science has put it beyond reasonable doubt that COVID-19 is caused by a virus."
1	Stockholm	Earth Sciences		"Science has put it beyond reasonable doubt that COVID-19 is caused by a virus."
1	Stockholm	Earth Sciences		"Science has put it beyond reasonable doubt that COVID-19 is caused by a virus."
1	Stockholm	Physics		"Science has put it beyond reasonable doubt that COVID-19 is caused by a virus."
5	Stockholm	Earth Sciences		"Science has put it beyond reasonable doubt that COVID-19 is caused by a virus."
1	Stockholm	Earth Sciences		"Science has put it beyond reasonable doubt that COVID-19 is caused by a virus."
1	Stockholm	Physics		"Science has put it beyond reasonable doubt that COVID-19 is caused by a virus."
1	Stockholm	Physics		"Science has put it beyond reasonable doubt that COVID-19 is caused by a virus."
3	Stockholm	Physics		"Science has put it beyond reasonable doubt that COVID-19 is caused by a virus."
1	Stockholm	Biology		"Science has put it beyond reasonable doubt that COVID-19 is caused by a virus."
1	Stockholm	Earth Sciences		"Science has put it beyond reasonable doubt that COVID-19 is caused by a virus."
1	Stockholm	Physics		"Science has put it beyond reasonable doubt that COVID-19 is caused by a virus."
4	Stockholm	Chemistry		"Science has put it beyond reasonable doubt that COVID-19 is caused by a virus."
2	Stockholm	Earth Sciences		"Science has put it beyond reasonable doubt that COVID-19 is caused by a virus."
2	Stockholm	Chemistry		"Science has put it beyond reasonable doubt that COVID-19 is caused by a virus."
1	Stockholm	Physics		"Science has put it beyond reasonable doubt that COVID-19 is caused by a virus."
4	Stockholm	Chemistry		"Science has put it beyond reasonable doubt that COVID-19 is caused by a virus."
1	Stockholm	Physics		"Science has put it beyond reasonable doubt that COVID-19 is caused by a virus."
1	Stockholm	Chemistry		"Science has put it beyond reasonable doubt that COVID-19 is caused by a virus."
1	Stockholm	Biology		"Science has put it beyond reasonable doubt that COVID-19 is caused by a virus."
1	Stockholm	Physics		"Science has put it beyond reasonable doubt that COVID-19 is caused by a virus."
1	Stockholm	Biology		"Science has put it beyond reasonable doubt that COVID-19 is caused by a virus."
1	Stockholm	Biology		"Science has put it beyond reasonable doubt that COVID-19 is caused by a virus."
2	Stockholm	Physics		"Science has put it beyond reasonable doubt that COVID-19 is caused by a virus."
1	Stockholm	Earth Sciences		"Science has put it beyond reasonable doubt that COVID-19 is caused by a virus."
1	Stockholm	Biology		"Science has put it beyond reasonable doubt that COVID-19 is caused by a virus."
1	Stockholm	Earth Sciences		"Science has put it beyond reasonable doubt that COVID-19 is caused by a virus."
1	Stockholm	Physics		"Science has put it beyond reasonable doubt that COVID-19 is caused by a virus."
1	Stockholm	Biology		"Science has put it beyond reasonable doubt that COVID-19 is caused by a virus."
2	Stockholm	Chemistry		"Science has put it beyond reasonable doubt that COVID-19 is caused by a virus."
2	Stockholm	Physics		"Science has put it beyond reasonable doubt that COVID-19 is caused by a virus."
1	Stockholm	Earth Sciences		"Science has put it beyond reasonable doubt that COVID-19 is caused by a virus."
1	Stockholm	Chemistry		"Science has put it beyond reasonable doubt that COVID-19 is caused by a virus."
1	Stockholm	Biology		"Science has put it beyond reasonable doubt that COVID-19 is caused by a virus."
1	Stockholm	Chemistry		"Science has put it beyond reasonable doubt that COVID-19 is caused by a virus."
1	Stockholm	Earth Sciences		"Science has put it beyond reasonable doubt that COVID-19 is caused by a virus."
1	Stockholm	Earth Sciences		"Science has put it beyond reasonable doubt that COVID-19 is caused by a virus."
1	Stockholm	Physics		"Science has put it beyond reasonable doubt that COVID-19 is caused by a virus."
2	Stockholm	Chemistry		"Science has put it beyond reasonable doubt that COVID-19 is caused by a virus."
1	Stockholm	Biology		"Science has put it beyond reasonable doubt that COVID-19 is caused by a virus."
1	Stockholm	Physics		"Science has put it beyond reasonable doubt that COVID-19 is caused by a virus."
1	Stockholm	Physics		"Science has put it beyond reasonable doubt that COVID-19 is caused by a virus."
2	Stockholm	Earth Sciences		"Science has put it beyond reasonable doubt that COVID-19 is caused by a virus."
1	Stockholm	Chemistry		"Science has put it beyond reasonable doubt that COVID-19 is caused by a virus."
5	Stockholm	Chemistry		"Science has put it beyond reasonable doubt that COVID-19 is caused by a virus."
5	Stockholm	Chemistry		"Science has put it beyond reasonable doubt that COVID-19 is caused by a virus."
1	Stockholm	Physics		"Science has put it beyond reasonable doubt that COVID-19 is caused by a virus."
1	Stockholm	Biology		"Science has put it beyond reasonable doubt that COVID-19 is caused by a virus."
3	Stockholm	Chemistry		"Science has put it beyond reasonable doubt that COVID-19 is caused by a virus."
1	Stockholm	Physics		"Science has put it beyond reasonable doubt that COVID-19 is caused by a virus."
1	Stockholm	Chemistry		"Science has put it beyond reasonable doubt that COVID-19 is caused by a virus."
1	Stockholm	Chemistry		"Science has put it beyond reasonable doubt that COVID-19 is caused by a virus."
1	Stockholm	Physics		"Science has put it beyond reasonable doubt that COVID-19 is caused by a virus."
1	Stockholm	Biology		"Science has put it beyond reasonable doubt that COVID-19 is caused by a virus."
2	Stockholm	Chemistry		"Science has put it beyond reasonable doubt that COVID-19 is caused by a virus."
2	Stockholm	Biology		"Science has put it beyond reasonable doubt that COVID-19 is caused by a virus."
2	Stockholm	Earth Sciences		"Science has put it beyond reasonable doubt that COVID-19 is caused by a virus."
1	Stockholm	Physics		"Science has put it beyond reasonable doubt that COVID-19 is caused by a virus."
3	Stockholm	Chemistry		"Science has put it beyond reasonable doubt that COVID-19 is caused by a virus."
1	Stockholm	Earth Sciences		"Science has put it beyond reasonable doubt that COVID-19 is caused by a virus."
1	Stockholm	Physics		"Science has put it beyond reasonable doubt that COVID-19 is caused by a virus."
1	Stockholm	Earth Sciences		"Science has put it beyond reasonable doubt that COVID-19 is caused by a virus."
1	Stockholm	Earth Sciences		"Science has put it beyond reasonable doubt that COVID-19 is caused by a virus."
2	Stockholm	Earth Sciences		"Science has put it beyond reasonable doubt that COVID-19 is caused by a virus."
2	Stockholm	Biology		"Science has put it beyond reasonable doubt that COVID-19 is caused by a virus."
1	Stockholm	Earth Sciences		"Science has put it beyond reasonable doubt that COVID-19 is caused by a virus."
1	Stockholm	Biology		"Science has put it beyond reasonable doubt that COVID-19 is caused by a virus."
1	Stockholm	Chemistry		"Science has put it beyond reasonable doubt that COVID-19 is caused by a virus."
1	Stockholm	Earth Sciences		"Science has put it beyond reasonable doubt that COVID-19 is caused by a virus."
1	Stockholm	Earth Sciences		"Science has put it beyond reasonable doubt that COVID-19 is caused by a virus."
1	Stockholm	Biology		"Science has put it beyond reasonable doubt that COVID-19 is caused by a virus."
1	Stockholm	Physics		"Science has put it beyond reasonable doubt that COVID-19 is caused by a virus."
1	Stockholm	Biology		"Science has put it beyond reasonable doubt that COVID-19 is caused by a virus."
3	Stockholm	Physics		"Science has put it beyond reasonable doubt that COVID-19 is caused by a virus."
1	Stockholm	Earth Sciences		"Science has put it beyond reasonable doubt that COVID-19 is caused by a virus."
1	Stockholm	Physics		"Science has put it beyond reasonable doubt that COVID-19 is caused by a virus."
1	Stockholm	Earth Sciences		"Science has put it beyond reasonable doubt that COVID-19 is caused by a virus."
1	Stockholm	Physics		"Science has put it beyond reasonable doubt that COVID-19 is caused by a virus."
1	Stockholm	Physics		"Science has put it beyond reasonable doubt that COVID-19 is caused by a virus."
1	Stockholm	Biology		"Science has put it beyond reasonable doubt that COVID-19 is caused by a virus."
1	Stockholm	Biology		"Science has put it beyond reasonable doubt that COVID-19 is caused by a virus."
1	Stockholm	Biology		"Science has put it beyond reasonable doubt that COVID-19 is caused by a virus."
1	Stockholm	Biology		"Science has put it beyond reasonable doubt that COVID-19 is caused by a virus."
1	Stockholm	Physics		"Science has put it beyond reasonable doubt that COVID-19 is caused by a virus."
1	Stockholm	Biology		"Science has put it beyond reasonable doubt that COVID-19 is caused by a virus."
1	Stockholm	Earth Sciences		"Science has put it beyond reasonable doubt that COVID-19 is caused by a virus."
5	Stockholm	Earth Sciences		"Science has put it beyond reasonable doubt that COVID-19 is caused by a virus."
2	Stockholm	Physics		"Science has put it beyond reasonable doubt that COVID-19 is caused by a virus."
1	Stockholm	Physics		"Science has put it beyond reasonable doubt that COVID-19 is caused by a virus."
1	Stockholm	Biology		"Science has put it beyond reasonable doubt that COVID-19 is caused by a virus."
1	Stockholm	Earth Sciences		"Science has put it beyond reasonable doubt that COVID-19 is caused by a virus."
1	Stockholm	Earth Sciences		"Science has put it beyond reasonable doubt that COVID-19 is caused by a virus."
1	Stockholm	Physics		"Science has put it beyond reasonable doubt that COVID-19 is caused by a virus."
1	Stockholm	Earth Sciences		"Science has put it beyond reasonable doubt that COVID-19 is caused by a virus."
1	Stockholm	Chemistry		"Science has put it beyond reasonable doubt that COVID-19 is caused by a virus."
1	Stockholm	Physics		"Science has put it beyond reasonable doubt that COVID-19 is caused by a virus."
2	Stockholm	Biology		"Science has put it beyond reasonable doubt that COVID-19 is caused by a virus."
1	Stockholm	Biology		"Science has put it beyond reasonable doubt that COVID-19 is caused by a virus."
1	Stockholm	Physics		"Science has put it beyond reasonable doubt that COVID-19 is caused by a virus."
1	Stockholm	Physics		"Science has put it beyond reasonable doubt that COVID-19 is caused by a virus."
1	Stockholm	Earth Sciences		"Science has put it beyond reasonable doubt that COVID-19 is caused by a virus."
1	Stockholm	Biology		"Science has put it beyond reasonable doubt that COVID-19 is caused by a virus."
2	Stockholm	Biology		"Science has put it beyond reasonable doubt that COVID-19 is caused by a virus."
1	Stockholm	Biology		"Science has put it beyond reasonable doubt that COVID-19 is caused by a virus."
1	Stockholm	Earth Sciences		"Science has put it beyond reasonable doubt that COVID-19 is caused by a virus."
1	Stockholm	Chemistry		"Science has put it beyond reasonable doubt that COVID-19 is caused by a virus."
2	Stockholm	Earth Sciences		"Science has put it beyond reasonable doubt that COVID-19 is caused by a virus."
1	Stockholm	Chemistry		"Science has put it beyond reasonable doubt that COVID-19 is caused by a virus."
2	Stockholm	Chemistry		"Science has put it beyond reasonable doubt that COVID-19 is caused by a virus."
1	Stockholm	Chemistry		"Science has put it beyond reasonable doubt that COVID-19 is caused by a virus."
1	Stockholm	Biology		"Science has put it beyond reasonable doubt that COVID-19 is caused by a virus."
1	Stockholm	Biology		"Science has put it beyond reasonable doubt that COVID-19 is caused by a virus."
2	Stockholm	Chemistry		"Science has put it beyond reasonable doubt that COVID-19 is caused by a virus."
1	Stockholm	Physics		"Science has put it beyond reasonable doubt that COVID-19 is caused by a virus."
1	Stockholm	Biology		"Science has put it beyond reasonable doubt that COVID-19 is caused by a virus."
1	Stockholm	Chemistry		"Science has put it beyond reasonable doubt that COVID-19 is caused by a virus."
2	Stockholm	Physics		"Science has put it beyond reasonable doubt that COVID-19 is caused by a virus."
1	Stockholm	Earth Sciences		"Science has put it beyond reasonable doubt that COVID-19 is caused by a virus."
1	Stockholm	Earth Sciences		"Science has put it beyond reasonable doubt that COVID-19 is caused by a virus."
1	Stockholm	Earth Sciences		"Science has put it beyond reasonable doubt that COVID-19 is caused by a virus."
1	Stockholm	Physics		"Science has put it beyond reasonable doubt that COVID-19 is caused by a virus."
5	Stockholm	Physics		"Science has put it beyond reasonable doubt that COVID-19 is caused by a virus."
2	Stockholm	Earth Sciences		"Science has put it beyond reasonable doubt that COVID-19 is caused by a virus."
1	Stockholm	Earth Sciences		"Science has put it beyond reasonable doubt that COVID-19 is caused by a virus."
1	Stockholm	Physics		"Science has put it beyond reasonable doubt that COVID-19 is caused by a virus."
1	Stockholm	Physics		"Science has put it beyond reasonable doubt that COVID-19 is caused by a virus."
1	Stockholm	Earth Sciences		"Science has put it beyond reasonable doubt that COVID-19 is caused by a virus."
1	Stockholm	Physics		"Science has put it beyond reasonable doubt that COVID-19 is caused by a virus."
2	Stockholm	Chemistry		"Science has put it beyond reasonable doubt that COVID-19 is caused by a virus."
1	Stockholm	Physics		"Science has put it beyond reasonable doubt that COVID-19 is caused by a virus."
1	Stockholm	Biology		"Science has put it beyond reasonable doubt that COVID-19 is caused by a virus."
2	Stockholm	Physics		"Science has put it beyond reasonable doubt that COVID-19 is caused by a virus."
1	Stockholm	Biology		"Science has put it beyond reasonable doubt that COVID-19 is caused by a virus."
1	Stockholm	Biology		"Science has put it beyond reasonable doubt that COVID-19 is caused by a virus."
1	Stockholm	Chemistry		"Science has put it beyond reasonable doubt that COVID-19 is caused by a virus."
1	Stockholm	Biology		"Science has put it beyond reasonable doubt that COVID-19 is caused by a virus."
1	Stockholm	Earth Sciences		"Science has put it beyond reasonable doubt that COVID-19 is caused by a virus."
1	Stockholm	Earth Sciences		"Science has put it beyond reasonable doubt that COVID-19 is caused by a virus."
1	Stockholm	Earth Sciences		"Science has put it beyond reasonable doubt that COVID-19 is caused by a virus."
2	Stockholm	Biology		"Science has put it beyond reasonable doubt that COVID-19 is caused by a virus."
1	Stockholm	Physics		"Science has put it beyond reasonable doubt that COVID-19 is caused by a virus."
1	Stockholm	Biology		"Science has put it beyond reasonable doubt that COVID-19 is caused by a virus."
1	Stockholm	Chemistry		"Science has put it beyond reasonable doubt that COVID-19 is caused by a virus."
1	Stockholm	Biology		"Science has put it beyond reasonable doubt that COVID-19 is caused by a virus."
1	Stockholm	Earth Sciences		"Science has put it beyond reasonable doubt that COVID-19 is caused by a virus."
1	Stockholm	Earth Sciences		"Science has put it beyond reasonable doubt that COVID-19 is caused by a virus."
1	Stockholm	Physics		"Science has put it beyond reasonable doubt that COVID-19 is caused by a virus."
1	Stockholm	Biology		"Science has put it beyond reasonable doubt that COVID-19 is caused by a virus."
1	Stockholm	Biology		"Science has put it beyond reasonable doubt that COVID-19 is caused by a virus."
1	Stockholm	Biology		"Science has put it beyond reasonable doubt that COVID-19 is caused by a virus."
1	Stockholm	Physics		"Science has put it beyond reasonable doubt that COVID-19 is caused by a virus."
3	Stockholm	Physics		"Science has put it beyond reasonable doubt that COVID-19 is caused by a virus."
1	Stockholm	Biology		"Science has put it beyond reasonable doubt that COVID-19 is caused by a virus."
1	Stockholm	Biology		"Science has put it beyond reasonable doubt that COVID-19 is caused by a virus."
2	Stockholm	Earth Sciences		"Science has put it beyond reasonable doubt that COVID-19 is caused by a virus."
2	Stockholm	Chemistry		"Science has put it beyond reasonable doubt that COVID-19 is caused by a virus."
2	Stockholm	Chemistry		"Science has put it beyond reasonable doubt that COVID-19 is caused by a virus."
1	Stockholm	Chemistry		"Science has put it beyond reasonable doubt that COVID-19 is caused by a virus."
3	Stockholm	Earth Sciences		"Science has put it beyond reasonable doubt that COVID-19 is caused by a virus."
1	Stockholm	Earth Sciences		"Science has put it beyond reasonable doubt that COVID-19 is caused by a virus."
1	Stockholm	Chemistry		"Science has put it beyond reasonable doubt that COVID-19 is caused by a virus."
1	Stockholm	Biology		"Science has put it beyond reasonable doubt that COVID-19 is caused by a virus."
1	Stockholm	Earth Sciences		"Science has put it beyond reasonable doubt that COVID-19 is caused by a virus."
1	Stockholm	Earth Sciences		"Science has put it beyond reasonable doubt that COVID-19 is caused by a virus."
1	Stockholm	Chemistry		"Science has put it beyond reasonable doubt that COVID-19 is caused by a virus."
1	Stockholm	Physics		"Science has put it beyond reasonable doubt that COVID-19 is caused by a virus."
1	Stockholm	Physics		"Science has put it beyond reasonable doubt that COVID-19 is caused by a virus."
1	Stockholm	Physics		"Science has put it beyond reasonable doubt that COVID-19 is caused by a virus."
1	Stockholm	Chemistry		"Science has put it beyond reasonable doubt that COVID-19 is caused by a virus."
1	Stockholm	Earth Sciences		"Science has put it beyond reasonable doubt that COVID-19 is caused by a virus."
1	Stockholm	Biology		"Science has put it beyond reasonable doubt that COVID-19 is caused by a virus."
2	Stockholm	Chemistry		"Science has put it beyond reasonable doubt that COVID-19 is caused by a virus."
1	Stockholm	Physics		"Science has put it beyond reasonable doubt that COVID-19 is caused by a virus."
1	Stockholm	Biology		"Science has put it beyond reasonable doubt that COVID-19 is caused by a virus."
1	Stockholm	Physics		"Science has put it beyond reasonable doubt that COVID-19 is caused by a virus."
1	Stockholm	Earth Sciences		"Science has put it beyond reasonable doubt that COVID-19 is caused by a virus."
2	Stockholm	Chemistry		"Science has put it beyond reasonable doubt that COVID-19 is caused by a virus."
1	Stockholm	Biology		"Science has put it beyond reasonable doubt that COVID-19 is caused by a virus."
1	Stockholm	Chemistry		"Science has put it beyond reasonable doubt that COVID-19 is caused by a virus."
1	Stockholm	Earth Sciences		"Science has put it beyond reasonable doubt that COVID-19 is caused by a virus."
1	Stockholm	Physics		"Science has put it beyond reasonable doubt that COVID-19 is caused by a virus."
1	Stockholm	Physics		"Science has put it beyond reasonable doubt that COVID-19 is caused by a virus."
1	Stockholm	Physics		"Science has put it beyond reasonable doubt that COVID-19 is caused by a virus."
1	Stockholm	Biology		"Science has put it beyond reasonable doubt that COVID-19 is caused by a virus."
2	Stockholm	Earth Sciences		"Science has put it beyond reasonable doubt that COVID-19 is caused by a virus."
1	Stockholm	Earth Sciences		"Science has put it beyond reasonable doubt that COVID-19 is caused by a virus."
2	Stockholm	Earth Sciences		"Science has put it beyond reasonable doubt that COVID-19 is caused by a virus."
1	Stockholm	Physics		"Science has put it beyond reasonable doubt that COVID-19 is caused by a virus."
1	Stockholm	Chemistry		"Science has put it beyond reasonable doubt that COVID-19 is caused by a virus."
1	Stockholm	Physics		"Science has put it beyond reasonable doubt that COVID-19 is caused by a virus."
1	Stockholm	Physics		"Science has put it beyond reasonable doubt that COVID-19 is caused by a virus."
1	Stockholm	Physics		"Science has put it beyond reasonable doubt that COVID-19 is caused by a virus."
1	Stockholm	Earth Sciences		"Science has put it beyond reasonable doubt that COVID-19 is caused by a virus."
1	Stockholm	Biology		"Science has put it beyond reasonable doubt that COVID-19 is caused by a virus."
1	Stockholm	Physics		"Science has put it beyond reasonable doubt that COVID-19 is caused by a virus."
1	Stockholm	Earth Sciences		"Science has put it beyond reasonable doubt that COVID-19 is caused by a virus."
1	Stockholm	Physics		"Science has put it beyond reasonable doubt that COVID-19 is caused by a virus."
1	Stockholm	Earth Sciences		"Science has put it beyond reasonable doubt that COVID-19 is caused by a virus."
1	Stockholm	Chemistry		"Science has put it beyond reasonable doubt that COVID-19 is caused by a virus."
1	Stockholm	Chemistry		"Science has put it beyond reasonable doubt that COVID-19 is caused by a virus."
1	Stockholm	Chemistry		"Science has put it beyond reasonable doubt that COVID-19 is caused by a virus."
1	Stockholm	Earth Sciences		"Science has put it beyond reasonable doubt that COVID-19 is caused by a virus."
1	Stockholm	Biology		"Science has put it beyond reasonable doubt that COVID-19 is caused by a virus."
1	Stockholm	Biology		"Science has put it beyond reasonable doubt that COVID-19 is caused by a virus."
1	Stockholm	Earth Sciences		"Science has put it beyond reasonable doubt that COVID-19 is caused by a virus."
1	Stockholm	Earth Sciences		"Science has put it beyond reasonable doubt that COVID-19 is caused by a virus."
1	Stockholm	Chemistry		"Science has put it beyond reasonable doubt that COVID-19 is caused by a virus."
1	Stockholm	Chemistry		"Science has put it beyond reasonable doubt that COVID-19 is caused by a virus."
1	Amsterdam	Earth Sciences		"Science has put it beyond reasonable doubt that COVID-19 is caused by a virus."
1	Amsterdam	Earth Sciences		"Science has put it beyond reasonable doubt that COVID-19 is caused by a virus."
2	Amsterdam	Earth Sciences		"Science has put it beyond reasonable doubt that COVID-19 is caused by a virus."
1	Amsterdam	Earth Sciences		"Science has put it beyond reasonable doubt that COVID-19 is caused by a virus."
1	Amsterdam	Physics		"Science has put it beyond reasonable doubt that COVID-19 is caused by a virus."
1	Amsterdam	Earth Sciences		"Science has put it beyond reasonable doubt that COVID-19 is caused by a virus."
1	Amsterdam	Chemistry		"Science has put it beyond reasonable doubt that COVID-19 is caused by a virus."
1	Amsterdam	Physics		"Science has put it beyond reasonable doubt that COVID-19 is caused by a virus."
1	Amsterdam	Earth Sciences		"Science has put it beyond reasonable doubt that COVID-19 is caused by a virus."
1	Amsterdam	Physics		"Science has put it beyond reasonable doubt that COVID-19 is caused by a virus."
1	Amsterdam	Earth Sciences		"Science has put it beyond reasonable doubt that COVID-19 is caused by a virus."
1	Amsterdam	Physics		"Science has put it beyond reasonable doubt that COVID-19 is caused by a virus."
1	Amsterdam	Earth Sciences		"Science has put it beyond reasonable doubt that COVID-19 is caused by a virus."
1	Amsterdam	Earth Sciences		"Science has put it beyond reasonable doubt that COVID-19 is caused by a virus."
1	Amsterdam	Earth Sciences		"Science has put it beyond reasonable doubt that COVID-19 is caused by a virus."
1	Amsterdam	Chemistry		"Science has put it beyond reasonable doubt that COVID-19 is caused by a virus."
1	Amsterdam	Earth Sciences		"Science has put it beyond reasonable doubt that COVID-19 is caused by a virus."
2	Amsterdam	Physics		"Science has put it beyond reasonable doubt that COVID-19 is caused by a virus."
1	Amsterdam	Physics		"Science has put it beyond reasonable doubt that COVID-19 is caused by a virus."
3	Amsterdam	Chemistry		"Science has put it beyond reasonable doubt that COVID-19 is caused by a virus."
1	Amsterdam	Physics		"Science has put it beyond reasonable doubt that COVID-19 is caused by a virus."
1	Amsterdam	Chemistry		"Science has put it beyond reasonable doubt that COVID-19 is caused by a virus."
1	Amsterdam	Physics		"Science has put it beyond reasonable doubt that COVID-19 is caused by a virus."
1	Amsterdam	Earth Sciences		"Science has put it beyond reasonable doubt that COVID-19 is caused by a virus."
2	Amsterdam	Chemistry		"Science has put it beyond reasonable doubt that COVID-19 is caused by a virus."
1	Amsterdam	Earth Sciences		"Science has put it beyond reasonable doubt that COVID-19 is caused by a virus."
1	Amsterdam	Physics		"Science has put it beyond reasonable doubt that COVID-19 is caused by a virus."
1	Amsterdam	Earth Sciences		"Science has put it beyond reasonable doubt that COVID-19 is caused by a virus."
1	Amsterdam	Physics		"Science has put it beyond reasonable doubt that COVID-19 is caused by a virus."
2	Amsterdam	Earth Sciences		"Science has put it beyond reasonable doubt that COVID-19 is caused by a virus."
1	Amsterdam	Earth Sciences		"Science has put it beyond reasonable doubt that COVID-19 is caused by a virus."
1	Amsterdam	Physics		"Science has put it beyond reasonable doubt that COVID-19 is caused by a virus."
1	Amsterdam	Chemistry		"Science has put it beyond reasonable doubt that COVID-19 is caused by a virus."
2	Amsterdam	Physics		"Science has put it beyond reasonable doubt that COVID-19 is caused by a virus."
1	Amsterdam	Earth Sciences		"Science has put it beyond reasonable doubt that COVID-19 is caused by a virus."
1	Amsterdam	Chemistry		"Science has put it beyond reasonable doubt that COVID-19 is caused by a virus."
1	Amsterdam	Earth Sciences		"Science has put it beyond reasonable doubt that COVID-19 is caused by a virus."
2	Amsterdam	Earth Sciences		"Science has put it beyond reasonable doubt that COVID-19 is caused by a virus."
1	Amsterdam	Physics		"Science has put it beyond reasonable doubt that COVID-19 is caused by a virus."
2	Amsterdam	Chemistry		"Science has put it beyond reasonable doubt that COVID-19 is caused by a virus."
1	Amsterdam	Earth Sciences		"Science has put it beyond reasonable doubt that COVID-19 is caused by a virus."
1	Amsterdam	Chemistry		"Science has put it beyond reasonable doubt that COVID-19 is caused by a virus."
1	Amsterdam	Earth Sciences		"Science has put it beyond reasonable doubt that COVID-19 is caused by a virus."
1	Amsterdam	Chemistry		"Science has put it beyond reasonable doubt that COVID-19 is caused by a virus."
1	Amsterdam	Physics		"Science has put it beyond reasonable doubt that COVID-19 is caused by a virus."
1	Amsterdam	Earth Sciences		"Science has put it beyond reasonable doubt that COVID-19 is caused by a virus."
1	Amsterdam	Physics		"Science has put it beyond reasonable doubt that COVID-19 is caused by a virus."
1	Amsterdam	Earth Sciences		"Science has put it beyond reasonable doubt that COVID-19 is caused by a virus."
1	Amsterdam	Earth Sciences		"Science has put it beyond reasonable doubt that COVID-19 is caused by a virus."
1	Amsterdam	Physics		"Science has put it beyond reasonable doubt that COVID-19 is caused by a virus."
1	Amsterdam	Chemistry		"Science has put it beyond reasonable doubt that COVID-19 is caused by a virus."
1	Amsterdam	Earth Sciences		"Science has put it beyond reasonable doubt that COVID-19 is caused by a virus."
5	Amsterdam	Earth Sciences		"Science has put it beyond reasonable doubt that COVID-19 is caused by a virus."
1	Amsterdam	Physics		"Science has put it beyond reasonable doubt that COVID-19 is caused by a virus."
1	Amsterdam	Physics		"Science has put it beyond reasonable doubt that COVID-19 is caused by a virus."
1	Amsterdam	Earth Sciences		"Science has put it beyond reasonable doubt that COVID-19 is caused by a virus."
1	Amsterdam	Chemistry		"Science has put it beyond reasonable doubt that COVID-19 is caused by a virus."
1	Amsterdam	Earth Sciences		"Science has put it beyond reasonable doubt that COVID-19 is caused by a virus."
1	Amsterdam	Chemistry		"Science has put it beyond reasonable doubt that COVID-19 is caused by a virus."
1	Amsterdam	Physics		"Science has put it beyond reasonable doubt that COVID-19 is caused by a virus."
1	Edinburgh	Biology		"Science has put it beyond reasonable doubt that COVID-19 is caused by a virus."
1	Edinburgh	Physics		"Science has put it beyond reasonable doubt that COVID-19 is caused by a virus."
1	Edinburgh	Chemistry		"Science has put it beyond reasonable doubt that COVID-19 is caused by a virus."
1	Edinburgh	Physics		"Science has put it beyond reasonable doubt that COVID-19 is caused by a virus."
1	Edinburgh	Health Sciences		"Science has put it beyond reasonable doubt that COVID-19 is caused by a virus."
1	Edinburgh	Physics		"Science has put it beyond reasonable doubt that COVID-19 is caused by a virus."
3	Edinburgh	Chemistry		"Science has put it beyond reasonable doubt that COVID-19 is caused by a virus."
1	Edinburgh	Health Sciences		"Science has put it beyond reasonable doubt that COVID-19 is caused by a virus."
1	Edinburgh	Health Sciences		"Science has put it beyond reasonable doubt that COVID-19 is caused by a virus."
1	Edinburgh	Health Sciences		"Science has put it beyond reasonable doubt that COVID-19 is caused by a virus."
1	Edinburgh	Physics		"Science has put it beyond reasonable doubt that COVID-19 is caused by a virus."
1	Edinburgh	Chemistry		"Science has put it beyond reasonable doubt that COVID-19 is caused by a virus."
1	Edinburgh	Biology		"Science has put it beyond reasonable doubt that COVID-19 is caused by a virus."
5	Edinburgh	Health Sciences		"Science has put it beyond reasonable doubt that COVID-19 is caused by a virus."
1	Edinburgh	Physics		"Science has put it beyond reasonable doubt that COVID-19 is caused by a virus."
1	Edinburgh	Health Sciences		"Science has put it beyond reasonable doubt that COVID-19 is caused by a virus."
1	Edinburgh	Physics		"Science has put it beyond reasonable doubt that COVID-19 is caused by a virus."
1	Edinburgh	Earth Sciences		"Science has put it beyond reasonable doubt that COVID-19 is caused by a virus."
1	Edinburgh	Physics		"Science has put it beyond reasonable doubt that COVID-19 is caused by a virus."
1	Edinburgh	Physics		"Science has put it beyond reasonable doubt that COVID-19 is caused by a virus."
1	Edinburgh	Physics		"Science has put it beyond reasonable doubt that COVID-19 is caused by a virus."
1	Edinburgh	Chemistry		"Science has put it beyond reasonable doubt that COVID-19 is caused by a virus."
1	Edinburgh	Physics		"Science has put it beyond reasonable doubt that COVID-19 is caused by a virus."
1	Edinburgh	Biology		"Science has put it beyond reasonable doubt that COVID-19 is caused by a virus."
1	Edinburgh	Physics		"Science has put it beyond reasonable doubt that COVID-19 is caused by a virus."
3	Edinburgh	Health Sciences		"Science has put it beyond reasonable doubt that COVID-19 is caused by a virus."
1	Edinburgh	Health Sciences		"Science has put it beyond reasonable doubt that COVID-19 is caused by a virus."
1	Edinburgh	Chemistry		"Science has put it beyond reasonable doubt that COVID-19 is caused by a virus."
1	Edinburgh	Physics		"Science has put it beyond reasonable doubt that COVID-19 is caused by a virus."
1	Edinburgh	Physics		"Science has put it beyond reasonable doubt that COVID-19 is caused by a virus."
1	Edinburgh	Physics		"Science has put it beyond reasonable doubt that COVID-19 is caused by a virus."
1	Edinburgh	Physics		"Science has put it beyond reasonable doubt that COVID-19 is caused by a virus."
1	Edinburgh	Biology		"Science has put it beyond reasonable doubt that COVID-19 is caused by a virus."
1	Edinburgh	Physics		"Science has put it beyond reasonable doubt that COVID-19 is caused by a virus."
2	Edinburgh	Health Sciences		"Science has put it beyond reasonable doubt that COVID-19 is caused by a virus."
1	Edinburgh	Health Sciences		"Science has put it beyond reasonable doubt that COVID-19 is caused by a virus."
1	Edinburgh	Earth Sciences		"Science has put it beyond reasonable doubt that COVID-19 is caused by a virus."
1	Edinburgh	Earth Sciences		"Science has put it beyond reasonable doubt that COVID-19 is caused by a virus."
1	Edinburgh	Chemistry		"Science has put it beyond reasonable doubt that COVID-19 is caused by a virus."
1	Edinburgh	Biology		"Science has put it beyond reasonable doubt that COVID-19 is caused by a virus."
1	Edinburgh	Health Sciences		"Science has put it beyond reasonable doubt that COVID-19 is caused by a virus."
1	Edinburgh	Health Sciences		"Science has put it beyond reasonable doubt that COVID-19 is caused by a virus."
1	Edinburgh	Physics		"Science has put it beyond reasonable doubt that COVID-19 is caused by a virus."
1	Edinburgh	Biology		"Science has put it beyond reasonable doubt that COVID-19 is caused by a virus."
1	Edinburgh	Chemistry		"Science has put it beyond reasonable doubt that COVID-19 is caused by a virus."
2	Edinburgh	Health Sciences		"Science has put it beyond reasonable doubt that COVID-19 is caused by a virus."
1	Edinburgh	Health Sciences		"Science has put it beyond reasonable doubt that COVID-19 is caused by a virus."
1	Edinburgh	Health Sciences		"Science has put it beyond reasonable doubt that COVID-19 is caused by a virus."
1	Edinburgh	Health Sciences		"Science has put it beyond reasonable doubt that COVID-19 is caused by a virus."
1	Edinburgh	Chemistry		"Science has put it beyond reasonable doubt that COVID-19 is caused by a virus."
1	Edinburgh	Chemistry		"Science has put it beyond reasonable doubt that COVID-19 is caused by a virus."
1	Edinburgh	Earth Sciences		"Science has put it beyond reasonable doubt that COVID-19 is caused by a virus."
1	Edinburgh	Biology		"Science has put it beyond reasonable doubt that COVID-19 is caused by a virus."
1	Edinburgh	Chemistry		"Science has put it beyond reasonable doubt that COVID-19 is caused by a virus."
1	Edinburgh	Physics		"Science has put it beyond reasonable doubt that COVID-19 is caused by a virus."
2	Edinburgh	Earth Sciences		"Science has put it beyond reasonable doubt that COVID-19 is caused by a virus."
1	Edinburgh	Physics		"Science has put it beyond reasonable doubt that COVID-19 is caused by a virus."
1	Edinburgh	Health Sciences		"Science has put it beyond reasonable doubt that COVID-19 is caused by a virus."
1	Edinburgh	Physics		"Science has put it beyond reasonable doubt that COVID-19 is caused by a virus."
1	Edinburgh	Physics		"Science has put it beyond reasonable doubt that COVID-19 is caused by a virus."
1	Edinburgh	Physics		"Science has put it beyond reasonable doubt that COVID-19 is caused by a virus."
1	Edinburgh	Physics		"Science has put it beyond reasonable doubt that COVID-19 is caused by a virus."
1	Edinburgh	Physics		"Science has put it beyond reasonable doubt that COVID-19 is caused by a virus."
1	Edinburgh	Earth Sciences		"Science has put it beyond reasonable doubt that COVID-19 is caused by a virus."
1	Edinburgh	Physics		"Science has put it beyond reasonable doubt that COVID-19 is caused by a virus."
1	Edinburgh	Physics		"Science has put it beyond reasonable doubt that COVID-19 is caused by a virus."
1	Edinburgh	Biology		"Science has put it beyond reasonable doubt that COVID-19 is caused by a virus."
1	Edinburgh	Physics		"Science has put it beyond reasonable doubt that COVID-19 is caused by a virus."
1	Edinburgh	Health Sciences		"Science has put it beyond reasonable doubt that COVID-19 is caused by a virus."
1	Edinburgh	Chemistry		"Science has put it beyond reasonable doubt that COVID-19 is caused by a virus."
1	Edinburgh	Earth Sciences		"Science has put it beyond reasonable doubt that COVID-19 is caused by a virus."
1	Edinburgh	Biology		"Science has put it beyond reasonable doubt that COVID-19 is caused by a virus."
1	Edinburgh	Chemistry		"Science has put it beyond reasonable doubt that COVID-19 is caused by a virus."
1	Edinburgh	Physics		"Science has put it beyond reasonable doubt that COVID-19 is caused by a virus."
1	Edinburgh	Health Sciences		"Science has put it beyond reasonable doubt that COVID-19 is caused by a virus."
1	Edinburgh	Biology		"Science has put it beyond reasonable doubt that COVID-19 is caused by a virus."
1	Edinburgh	Physics		"Science has put it beyond reasonable doubt that COVID-19 is caused by a virus."
1	Edinburgh	Health Sciences		"Science has put it beyond reasonable doubt that COVID-19 is caused by a virus."
1	Edinburgh	Health Sciences		"Science has put it beyond reasonable doubt that COVID-19 is caused by a virus."
1	Edinburgh	Physics		"Science has put it beyond reasonable doubt that COVID-19 is caused by a virus."
1	Edinburgh	Earth Sciences		"Science has put it beyond reasonable doubt that COVID-19 is caused by a virus."
1	Edinburgh	Earth Sciences		"Science has put it beyond reasonable doubt that COVID-19 is caused by a virus."
2	Edinburgh	Physics		"Science has put it beyond reasonable doubt that COVID-19 is caused by a virus."
1	Edinburgh	Physics		"Science has put it beyond reasonable doubt that COVID-19 is caused by a virus."
1	Edinburgh	Earth Sciences		"Science has put it beyond reasonable doubt that COVID-19 is caused by a virus."
1	Edinburgh	Biology		"Science has put it beyond reasonable doubt that COVID-19 is caused by a virus."
1	Edinburgh	Earth Sciences		"Science has put it beyond reasonable doubt that COVID-19 is caused by a virus."
1	Edinburgh	Biology		"Science has put it beyond reasonable doubt that COVID-19 is caused by a virus."
2	Edinburgh	Health Sciences		"Science has put it beyond reasonable doubt that COVID-19 is caused by a virus."
1	Edinburgh	Earth Sciences		"Science has put it beyond reasonable doubt that COVID-19 is caused by a virus."
1	Edinburgh	Earth Sciences		"Science has put it beyond reasonable doubt that COVID-19 is caused by a virus."
1	Edinburgh	Physics		"Science has put it beyond reasonable doubt that COVID-19 is caused by a virus."
1	Edinburgh	Earth Sciences		"Science has put it beyond reasonable doubt that COVID-19 is caused by a virus."
1	Edinburgh	Earth Sciences		"Science has put it beyond reasonable doubt that COVID-19 is caused by a virus."
2	Edinburgh	Physics		"Science has put it beyond reasonable doubt that COVID-19 is caused by a virus."
1	Edinburgh	Biology		"Science has put it beyond reasonable doubt that COVID-19 is caused by a virus."
1	Edinburgh	Earth Sciences		"Science has put it beyond reasonable doubt that COVID-19 is caused by a virus."
1	Edinburgh	Physics		"Science has put it beyond reasonable doubt that COVID-19 is caused by a virus."
1	Edinburgh	Biology		"Science has put it beyond reasonable doubt that COVID-19 is caused by a virus."
1	Edinburgh	Biology		"Science has put it beyond reasonable doubt that COVID-19 is caused by a virus."
2	Edinburgh	Earth Sciences		"Science has put it beyond reasonable doubt that COVID-19 is caused by a virus."
1	Edinburgh	Physics		"Science has put it beyond reasonable doubt that COVID-19 is caused by a virus."
1	Edinburgh	Physics		"Science has put it beyond reasonable doubt that COVID-19 is caused by a virus."
1	Edinburgh	Physics		"Science has put it beyond reasonable doubt that COVID-19 is caused by a virus."
1	Edinburgh	Earth Sciences		"Science has put it beyond reasonable doubt that COVID-19 is caused by a virus."
1	Edinburgh	Earth Sciences		"Science has put it beyond reasonable doubt that COVID-19 is caused by a virus."
1	Edinburgh	Health Sciences		"Science has put it beyond reasonable doubt that COVID-19 is caused by a virus."
2	Edinburgh	Chemistry		"Science has put it beyond reasonable doubt that COVID-19 is caused by a virus."
1	Edinburgh	Physics		"Science has put it beyond reasonable doubt that COVID-19 is caused by a virus."
1	Edinburgh	Biology		"Science has put it beyond reasonable doubt that COVID-19 is caused by a virus."
1	Edinburgh	Health Sciences		"Science has put it beyond reasonable doubt that COVID-19 is caused by a virus."
1	Edinburgh	Physics		"Science has put it beyond reasonable doubt that COVID-19 is caused by a virus."
1	Edinburgh	Biology		"Science has put it beyond reasonable doubt that COVID-19 is caused by a virus."
1	Edinburgh	Earth Sciences		"Science has put it beyond reasonable doubt that COVID-19 is caused by a virus."
1	Edinburgh	Physics		"Science has put it beyond reasonable doubt that COVID-19 is caused by a virus."
1	Edinburgh	Biology		"Science has put it beyond reasonable doubt that COVID-19 is caused by a virus."
1	Edinburgh	Earth Sciences		"Science has put it beyond reasonable doubt that COVID-19 is caused by a virus."
1	Edinburgh	Earth Sciences		"Science has put it beyond reasonable doubt that COVID-19 is caused by a virus."
1	Edinburgh	Chemistry		"Science has put it beyond reasonable doubt that COVID-19 is caused by a virus."
1	Edinburgh	Physics		"Science has put it beyond reasonable doubt that COVID-19 is caused by a virus."
1	Edinburgh	Health Sciences		"Science has put it beyond reasonable doubt that COVID-19 is caused by a virus."
1	Edinburgh	Earth Sciences		"Science has put it beyond reasonable doubt that COVID-19 is caused by a virus."
1	Edinburgh	Biology		"Science has put it beyond reasonable doubt that COVID-19 is caused by a virus."
2	Edinburgh	Chemistry		"Science has put it beyond reasonable doubt that COVID-19 is caused by a virus."
1	Edinburgh	Physics		"Science has put it beyond reasonable doubt that COVID-19 is caused by a virus."
1	Edinburgh	Chemistry		"Science has put it beyond reasonable doubt that COVID-19 is caused by a virus."
1	Edinburgh	Earth Sciences		"Science has put it beyond reasonable doubt that COVID-19 is caused by a virus."
1	Edinburgh	Biology		"Science has put it beyond reasonable doubt that COVID-19 is caused by a virus."
1	Edinburgh	Earth Sciences		"Science has put it beyond reasonable doubt that COVID-19 is caused by a virus."
1	Edinburgh	Health Sciences		"Science has put it beyond reasonable doubt that COVID-19 is caused by a virus."
1	Edinburgh	Health Sciences		"Science has put it beyond reasonable doubt that COVID-19 is caused by a virus."
1	Edinburgh	Biology		"Science has put it beyond reasonable doubt that COVID-19 is caused by a virus."
1	Edinburgh	Biology		"Science has put it beyond reasonable doubt that COVID-19 is caused by a virus."
1	Edinburgh	Biology		"Science has put it beyond reasonable doubt that COVID-19 is caused by a virus."
1	Edinburgh	Biology		"Science has put it beyond reasonable doubt that COVID-19 is caused by a virus."
1	Edinburgh	Physics		"Science has put it beyond reasonable doubt that COVID-19 is caused by a virus."
1	Edinburgh	Earth Sciences		"Science has put it beyond reasonable doubt that COVID-19 is caused by a virus."
1	Edinburgh	Physics		"Science has put it beyond reasonable doubt that COVID-19 is caused by a virus."
1	Edinburgh	Biology		"Science has put it beyond reasonable doubt that COVID-19 is caused by a virus."
1	Edinburgh	Physics		"Science has put it beyond reasonable doubt that COVID-19 is caused by a virus."
1	Edinburgh	Physics		"Science has put it beyond reasonable doubt that COVID-19 is caused by a virus."
1	Edinburgh	Earth Sciences		"Science has put it beyond reasonable doubt that COVID-19 is caused by a virus."
1	Edinburgh	Health Sciences		"Science has put it beyond reasonable doubt that COVID-19 is caused by a virus."
2	Edinburgh	Physics		"Science has put it beyond reasonable doubt that COVID-19 is caused by a virus."
1	Edinburgh	Physics		"Science has put it beyond reasonable doubt that COVID-19 is caused by a virus."
1	Edinburgh	Biology		"Science has put it beyond reasonable doubt that COVID-19 is caused by a virus."
1	Edinburgh	Biology		"Science has put it beyond reasonable doubt that COVID-19 is caused by a virus."
1	Edinburgh	Chemistry		"Science has put it beyond reasonable doubt that COVID-19 is caused by a virus."
1	Edinburgh	Chemistry		"Science has put it beyond reasonable doubt that COVID-19 is caused by a virus."
1	Edinburgh	Biology		"Science has put it beyond reasonable doubt that COVID-19 is caused by a virus."
1	Edinburgh	Health Sciences		"Science has put it beyond reasonable doubt that COVID-19 is caused by a virus."
1	Edinburgh	Health Sciences		"Science has put it beyond reasonable doubt that COVID-19 is caused by a virus."
1	Edinburgh	Physics		"Science has put it beyond reasonable doubt that COVID-19 is caused by a virus."
1	Edinburgh	Physics		"Science has put it beyond reasonable doubt that COVID-19 is caused by a virus."
1	Edinburgh	Physics		"Science has put it beyond reasonable doubt that COVID-19 is caused by a virus."
1	Edinburgh	Biology		"Science has put it beyond reasonable doubt that COVID-19 is caused by a virus."
4	Edinburgh	Earth Sciences		"Science has put it beyond reasonable doubt that COVID-19 is caused by a virus."
1	Edinburgh	Earth Sciences		"Science has put it beyond reasonable doubt that COVID-19 is caused by a virus."
1	Edinburgh	Earth Sciences		"Science has put it beyond reasonable doubt that COVID-19 is caused by a virus."
1	Edinburgh	Physics		"Science has put it beyond reasonable doubt that COVID-19 is caused by a virus."
1	Edinburgh	Chemistry		"Science has put it beyond reasonable doubt that COVID-19 is caused by a virus."
1	Edinburgh	Earth Sciences		"Science has put it beyond reasonable doubt that COVID-19 is caused by a virus."
1	Edinburgh	Earth Sciences		"Science has put it beyond reasonable doubt that COVID-19 is caused by a virus."
1	Edinburgh	Chemistry		"Science has put it beyond reasonable doubt that COVID-19 is caused by a virus."
1	Edinburgh	Biology		"Science has put it beyond reasonable doubt that COVID-19 is caused by a virus."
5	Edinburgh	Earth Sciences		"Science has put it beyond reasonable doubt that COVID-19 is caused by a virus."
1	Edinburgh	Biology		"Science has put it beyond reasonable doubt that COVID-19 is caused by a virus."
1	Edinburgh	Biology		"Science has put it beyond reasonable doubt that COVID-19 is caused by a virus."
1	Edinburgh	Physics		"Science has put it beyond reasonable doubt that COVID-19 is caused by a virus."
1	Edinburgh	Chemistry		"Science has put it beyond reasonable doubt that COVID-19 is caused by a virus."
1	Edinburgh	Biology		"Science has put it beyond reasonable doubt that COVID-19 is caused by a virus."
1	Edinburgh	Biology		"Science has put it beyond reasonable doubt that COVID-19 is caused by a virus."
1	Edinburgh	Biology		"Science has put it beyond reasonable doubt that COVID-19 is caused by a virus."
1	Edinburgh	Health Sciences		"Science has put it beyond reasonable doubt that COVID-19 is caused by a virus."
1	Edinburgh	Physics		"Science has put it beyond reasonable doubt that COVID-19 is caused by a virus."
1	Edinburgh	Biology		"Science has put it beyond reasonable doubt that COVID-19 is caused by a virus."
1	Edinburgh	Biology		"Science has put it beyond reasonable doubt that COVID-19 is caused by a virus."
1	Edinburgh	Biology		"Science has put it beyond reasonable doubt that COVID-19 is caused by a virus."
2	Edinburgh	Earth Sciences		"Science has put it beyond reasonable doubt that COVID-19 is caused by a virus."
1	Edinburgh	Health Sciences		"Science has put it beyond reasonable doubt that COVID-19 is caused by a virus."
1	Edinburgh	Physics		"Science has put it beyond reasonable doubt that COVID-19 is caused by a virus."
1	Edinburgh	Physics		"Science has put it beyond reasonable doubt that COVID-19 is caused by a virus."
1	Edinburgh	Health Sciences		"Science has put it beyond reasonable doubt that COVID-19 is caused by a virus."
2	Edinburgh	Earth Sciences		"Science has put it beyond reasonable doubt that COVID-19 is caused by a virus."
1	Edinburgh	Biology		"Science has put it beyond reasonable doubt that COVID-19 is caused by a virus."
1	Edinburgh	Health Sciences		"Science has put it beyond reasonable doubt that COVID-19 is caused by a virus."
1	Edinburgh	Earth Sciences		"Science has put it beyond reasonable doubt that COVID-19 is caused by a virus."
1	Edinburgh	Earth Sciences		"Science has put it beyond reasonable doubt that COVID-19 is caused by a virus."
1	Edinburgh	Earth Sciences		"Science has put it beyond reasonable doubt that COVID-19 is caused by a virus."
2	Edinburgh	Earth Sciences		"Science has put it beyond reasonable doubt that COVID-19 is caused by a virus."
1	Edinburgh	Physics		"Science has put it beyond reasonable doubt that COVID-19 is caused by a virus."
1	Edinburgh	Physics		"Science has put it beyond reasonable doubt that COVID-19 is caused by a virus."
1	Edinburgh	Earth Sciences		"Science has put it beyond reasonable doubt that COVID-19 is caused by a virus."
1	Edinburgh	Health Sciences		"Science has put it beyond reasonable doubt that COVID-19 is caused by a virus."
1	Edinburgh	Biology		"Science has put it beyond reasonable doubt that COVID-19 is caused by a virus."
1	Edinburgh	Earth Sciences		"Science has put it beyond reasonable doubt that COVID-19 is caused by a virus."
1	Edinburgh	Earth Sciences		"Science has put it beyond reasonable doubt that COVID-19 is caused by a virus."
1	Edinburgh	Earth Sciences		"Science has put it beyond reasonable doubt that COVID-19 is caused by a virus."
2	Edinburgh	Earth Sciences		"Science has put it beyond reasonable doubt that COVID-19 is caused by a virus."
1	Edinburgh	Earth Sciences		"Science has put it beyond reasonable doubt that COVID-19 is caused by a virus."
1	Edinburgh	Earth Sciences		"Science has put it beyond reasonable doubt that COVID-19 is caused by a virus."
1	Edinburgh	Physics		"Science has put it beyond reasonable doubt that COVID-19 is caused by a virus."
1	Edinburgh	Chemistry		"Science has put it beyond reasonable doubt that COVID-19 is caused by a virus."
1	Edinburgh	Chemistry		"Science has put it beyond reasonable doubt that COVID-19 is caused by a virus."
1	Edinburgh	Earth Sciences		"Science has put it beyond reasonable doubt that COVID-19 is caused by a virus."
1	Edinburgh	Biology		"Science has put it beyond reasonable doubt that COVID-19 is caused by a virus."
1	Edinburgh	Earth Sciences		"Science has put it beyond reasonable doubt that COVID-19 is caused by a virus."
1	Edinburgh	Biology		"Science has put it beyond reasonable doubt that COVID-19 is caused by a virus."
[truncated: 4,929 more rows]
[truncated: 1 more columns]

## Sheet: Fig.3 response rates
Institution	Number asked (disregarding undeliverables)	Number of responses	Response rate	Formatted as 'number'
Durham	342	231	0.675439	67.5439
Bucknell	97	61	0.628866	62.8866
Iceland	277	161	0.581227	58.1227
Pretoria	308	174	0.564935	56.4935
Oxford	2143	924	0.431171	43.1171
Purdue	965	410	0.42487	42.487
Birmingham	682	289	0.423754	42.3754
CONICET	581	245	0.421687	42.1687
Stockholm	496	209	0.421371	42.1371
Lancaster	407	169	0.415233	41.5233
Johannesburg	137	55	0.40146	40.146
Cambridge	1027	407	0.3963	39.63
Linkoping	533	207	0.388368	38.8368
Exeter	898	342	0.380846	38.0846
Nebraska	117	43	0.367521	36.7521
Pittsburgh	661	237	0.358548	35.8548
Leeds	1171	395	0.337319	33.7319
NYCU Taiwan	344	113	0.328488	32.8488
Upenn	284	86	0.302817	30.2817
UBC	583	171	0.29331	29.331
UCL	819	238	0.290598	29.0598
Macquarie	383	108	0.281984	28.1984
Edinburgh	810	228	0.281481	28.1481
Amsterdam	226	60	0.265487	26.5487
UCSD	810	212	0.261728	26.1728
UNAM	864	220	0.25463	25.463
Hyderabad	158	37	0.234177	23.4177
Uppsala	2175	473	0.217471	21.7471
Toronto	750	158	0.210667	21.0667
UCI	1036	144	0.138996	13.8996
TOTALS	20084	6807	0.338927	33.8927

## Sheet: Fig.4
	See the 'ALL RESULTS' tab, rows 6811 to 6856

## Sheet: Fig.5
Likert scale vote (1=strong agree; 5=strongly disagree)	Country of voting scientist	discipline of voting scientist		Statement under consideration
1	UK	Chemistry		"Science has put it beyond reasonable doubt that COVID-19 is caused by a virus."			3223	Votes from the UK
2	UK	Physics		"Science has put it beyond reasonable doubt that COVID-19 is caused by a virus."			1193	Votes from the USA
1	UK	Physics		"Science has put it beyond reasonable doubt that COVID-19 is caused by a virus."			889	Votes from Sweden
1	UK	Biology		"Science has put it beyond reasonable doubt that COVID-19 is caused by a virus."			329	Votes from Canada
1	UK	Physics		"Science has put it beyond reasonable doubt that COVID-19 is caused by a virus."			245	Votes from Argentina
1	UK	Biology		"Science has put it beyond reasonable doubt that COVID-19 is caused by a virus."			229	Votes from South Africa
1	UK	Biology		"Science has put it beyond reasonable doubt that COVID-19 is caused by a virus."			220	Votes from Mexico
1	UK	Chemistry		"Science has put it beyond reasonable doubt that COVID-19 is caused by a virus."			161	Votes from Iceland
1	UK	Chemistry		"Science has put it beyond reasonable doubt that COVID-19 is caused by a virus."			113	Votes from Taiwan
2	UK	Physics		"Science has put it beyond reasonable doubt that COVID-19 is caused by a virus."			108	Votes from Australia
3	UK	Chemistry		"Science has put it beyond reasonable doubt that COVID-19 is caused by a virus."			60	Votes from the Netherlands
3	UK	Physics		"Science has put it beyond reasonable doubt that COVID-19 is caused by a virus."			37	Votes from India
1	UK	Physics		"Science has put it beyond reasonable doubt that COVID-19 is caused by a virus."
1	UK	Biology		"Science has put it beyond reasonable doubt that COVID-19 is caused by a virus."
5	UK	Health Sciences		"Science has put it beyond reasonable doubt that COVID-19 is caused by a virus."
1	UK	Physics		"Science has put it beyond reasonable doubt that COVID-19 is caused by a virus."
1	UK	Biology		"Science has put it beyond reasonable doubt that COVID-19 is caused by a virus."
2	UK	Physics		"Science has put it beyond reasonable doubt that COVID-19 is caused by a virus."
1	UK	Chemistry		"Science has put it beyond reasonable doubt that COVID-19 is caused by a virus."
1	UK	Physics		"Science has put it beyond reasonable doubt that COVID-19 is caused by a virus."
1	UK	Biology		"Science has put it beyond reasonable doubt that COVID-19 is caused by a virus."
1	UK	Biology		"Science has put it beyond reasonable doubt that COVID-19 is caused by a virus."
1	UK	Physics		"Science has put it beyond reasonable doubt that COVID-19 is caused by a virus."
1	UK	Physics		"Science has put it beyond reasonable doubt that COVID-19 is caused by a virus."
1	UK	Physics		"Science has put it beyond reasonable doubt that COVID-19 is caused by a virus."
1	UK	Earth Sciences		"Science has put it beyond reasonable doubt that COVID-19 is caused by a virus."
2	UK	Biology		"Science has put it beyond reasonable doubt that COVID-19 is caused by a virus."
1	UK	Health Sciences		"Science has put it beyond reasonable doubt that COVID-19 is caused by a virus."
1	UK	Physics		"Science has put it beyond reasonable doubt that COVID-19 is caused by a virus."
1	UK	Physics		"Science has put it beyond reasonable doubt that COVID-19 is caused by a virus."
1	UK	Physics		"Science has put it beyond reasonable doubt that COVID-19 is caused by a virus."
1	UK	Physics		"Science has put it beyond reasonable doubt that COVID-19 is caused by a virus."
1	UK	Physics		"Science has put it beyond reasonable doubt that COVID-19 is caused by a virus."
2	UK	Earth Sciences		"Science has put it beyond reasonable doubt that COVID-19 is caused by a virus."
1	UK	Physics		"Science has put it beyond reasonable doubt that COVID-19 is caused by a virus."
1	UK	Physics		"Science has put it beyond reasonable doubt that COVID-19 is caused by a virus."
1	UK	Earth Sciences		"Science has put it beyond reasonable doubt that COVID-19 is caused by a virus."
1	UK	Health Sciences		"Science has put it beyond reasonable doubt that COVID-19 is caused by a virus."
1	UK	Physics		"Science has put it beyond reasonable doubt that COVID-19 is caused by a virus."
1	UK	Physics		"Science has put it beyond reasonable doubt that COVID-19 is caused by a virus."
1	UK	Earth Sciences		"Science has put it beyond reasonable doubt that COVID-19 is caused by a virus."
1	UK	Chemistry		"Science has put it beyond reasonable doubt that COVID-19 is caused by a virus."
1	UK	Chemistry		"Science has put it beyond reasonable doubt that COVID-19 is caused by a virus."
1	UK	Earth Sciences		"Science has put it beyond reasonable doubt that COVID-19 is caused by a virus."
1	UK	Physics		"Science has put it beyond reasonable doubt that COVID-19 is caused by a virus."
1	UK	Earth Sciences		"Science has put it beyond reasonable doubt that COVID-19 is caused by a virus."
1	UK	Physics		"Science has put it beyond reasonable doubt that COVID-19 is caused by a virus."
1	UK	Physics		"Science has put it beyond reasonable doubt that COVID-19 is caused by a virus."
1	UK	Physics		"Science has put it beyond reasonable doubt that COVID-19 is caused by a virus."
1	UK	Health Sciences		"Science has put it beyond reasonable doubt that COVID-19 is caused by a virus."
1	UK	Physics		"Science has put it beyond reasonable doubt that COVID-19 is caused by a virus."
1	UK	Physics		"Science has put it beyond reasonable doubt that COVID-19 is caused by a virus."
1	UK	Biology		"Science has put it beyond reasonable doubt that COVID-19 is caused by a virus."
1	UK	Physics		"Science has put it beyond reasonable doubt that COVID-19 is caused by a virus."
1	UK	Chemistry		"Science has put it beyond reasonable doubt that COVID-19 is caused by a virus."
1	UK	Chemistry		"Science has put it beyond reasonable doubt that COVID-19 is caused by a virus."
1	UK	Physics		"Science has put it beyond reasonable doubt that COVID-19 is caused by a virus."
1	UK	Physics		"Science has put it beyond reasonable doubt that COVID-19 is caused by a virus."
1	UK	Physics		"Science has put it beyond reasonable doubt that COVID-19 is caused by a virus."
1	UK	Chemistry		"Science has put it beyond reasonable doubt that COVID-19 is caused by a virus."
1	UK	Physics		"Science has put it beyond reasonable doubt that COVID-19 is caused by a virus."
1	UK	Earth Sciences		"Science has put it beyond reasonable doubt that COVID-19 is caused by a virus."
1	UK	Physics		"Science has put it beyond reasonable doubt that COVID-19 is caused by a virus."
1	UK	Biology		"Science has put it beyond reasonable doubt that COVID-19 is caused by a virus."
1	UK	Chemistry		"Science has put it beyond reasonable doubt that COVID-19 is caused by a virus."
1	UK	Physics		"Science has put it beyond reasonable doubt that COVID-19 is caused by a virus."
4	UK	Physics		"Science has put it beyond reasonable doubt that COVID-19 is caused by a virus."
1	UK	Earth Sciences		"Science has put it beyond reasonable doubt that COVID-19 is caused by a virus."
1	UK	Biology		"Science has put it beyond reasonable doubt that COVID-19 is caused by a virus."
1	UK	Biology		"Science has put it beyond reasonable doubt that COVID-19 is caused by a virus."
1	UK	Health Sciences		"Science has put it beyond reasonable doubt that COVID-19 is caused by a virus."
1	UK	Physics		"Science has put it beyond reasonable doubt that COVID-19 is caused by a virus."
1	UK	Health Sciences		"Science has put it beyond reasonable doubt that COVID-19 is caused by a virus."
1	UK	Physics		"Science has put it beyond reasonable doubt that COVID-19 is caused by a virus."
5	UK	Earth Sciences		"Science has put it beyond reasonable doubt that COVID-19 is caused by a virus."
1	UK	Biology		"Science has put it beyond reasonable doubt that COVID-19 is caused by a virus."
1	UK	Biology		"Science has put it beyond reasonable doubt that COVID-19 is caused by a virus."
1	UK	Biology		"Science has put it beyond reasonable doubt that COVID-19 is caused by a virus."
1	UK	Earth Sciences		"Science has put it beyond reasonable doubt that COVID-19 is caused by a virus."
2	UK	Earth Sciences		"Science has put it beyond reasonable doubt that COVID-19 is caused by a virus."
1	UK	Health Sciences		"Science has put it beyond reasonable doubt that COVID-19 is caused by a virus."
1	UK	Health Sciences		"Science has put it beyond reasonable doubt that COVID-19 is caused by a virus."
1	UK	Health Sciences		"Science has put it beyond reasonable doubt that COVID-19 is caused by a virus."
1	UK	Biology		"Science has put it beyond reasonable doubt that COVID-19 is caused by a virus."
1	UK	Chemistry		"Science has put it beyond reasonable doubt that COVID-19 is caused by a virus."
5	UK	Biology		"Science has put it beyond reasonable doubt that COVID-19 is caused by a virus."
1	UK	Health Sciences		"Science has put it beyond reasonable doubt that COVID-19 is caused by a virus."
1	UK	Physics		"Science has put it beyond reasonable doubt that COVID-19 is caused by a virus."
1	UK	Earth Sciences		"Science has put it beyond reasonable doubt that COVID-19 is caused by a virus."
1	UK	Chemistry		"Science has put it beyond reasonable doubt that COVID-19 is caused by a virus."
1	UK	Physics		"Science has put it beyond reasonable doubt that COVID-19 is caused by a virus."
1	UK	Physics		"Science has put it beyond reasonable doubt that COVID-19 is caused by a virus."
1	UK	Physics		"Science has put it beyond reasonable doubt that COVID-19 is caused by a virus."
1	UK	Chemistry		"Science has put it beyond reasonable doubt that COVID-19 is caused by a virus."
1	UK	Physics		"Science has put it beyond reasonable doubt that COVID-19 is caused by a virus."
1	UK	Physics		"Science has put it beyond reasonable doubt that COVID-19 is caused by a virus."
1	UK	Chemistry		"Science has put it beyond reasonable doubt that COVID-19 is caused by a virus."
1	UK	Physics		"Science has put it beyond reasonable doubt that COVID-19 is caused by a virus."
1	UK	Physics		"Science has put it beyond reasonable doubt that COVID-19 is caused by a virus."
1	UK	Biology		"Science has put it beyond reasonable doubt that COVID-19 is caused by a virus."
1	UK	Physics		"Science has put it beyond reasonable doubt that COVID-19 is caused by a virus."
1	UK	Physics		"Science has put it beyond reasonable doubt that COVID-19 is caused by a virus."
1	UK	Physics		"Science has put it beyond reasonable doubt that COVID-19 is caused by a virus."
1	UK	Physics		"Science has put it beyond reasonable doubt that COVID-19 is caused by a virus."
1	UK	Earth Sciences		"Science has put it beyond reasonable doubt that COVID-19 is caused by a virus."
1	UK	Physics		"Science has put it beyond reasonable doubt that COVID-19 is caused by a virus."
1	UK	Earth Sciences		"Science has put it beyond reasonable doubt that COVID-19 is caused by a virus."
1	UK	Physics		"Science has put it beyond reasonable doubt that COVID-19 is caused by a virus."
1	UK	Earth Sciences		"Science has put it beyond reasonable doubt that COVID-19 is caused by a virus."
1	UK	Health Sciences		"Science has put it beyond reasonable doubt that COVID-19 is caused by a virus."
1	UK	Health Sciences		"Science has put it beyond reasonable doubt that COVID-19 is caused by a virus."
5	UK	Earth Sciences		"Science has put it beyond reasonable doubt that COVID-19 is caused by a virus."
1	UK	Chemistry		"Science has put it beyond reasonable doubt that COVID-19 is caused by a virus."
1	UK	Biology		"Science has put it beyond reasonable doubt that COVID-19 is caused by a virus."
1	UK	Earth Sciences		"Science has put it beyond reasonable doubt that COVID-19 is caused by a virus."
1	UK	Health Sciences		"Science has put it beyond reasonable doubt that COVID-19 is caused by a virus."
1	UK	Physics		"Science has put it beyond reasonable doubt that COVID-19 is caused by a virus."
1	UK	Physics		"Science has put it beyond reasonable doubt that COVID-19 is caused by a virus."
1	UK	Physics		"Science has put it beyond reasonable doubt that COVID-19 is caused by a virus."
2	UK	Physics		"Science has put it beyond reasonable doubt that COVID-19 is caused by a virus."
2	UK	Chemistry		"Science has put it beyond reasonable doubt that COVID-19 is caused by a virus."
1	UK	Biology		"Science has put it beyond reasonable doubt that COVID-19 is caused by a virus."
1	UK	Physics		"Science has put it beyond reasonable doubt that COVID-19 is caused by a virus."
2	UK	Chemistry		"Science has put it beyond reasonable doubt that COVID-19 is caused by a virus."
1	UK	Physics		"Science has put it beyond reasonable doubt that COVID-19 is caused by a virus."
1	UK	Physics		"Science has put it beyond reasonable doubt that COVID-19 is caused by a virus."
5	UK	Earth Sciences		"Science has put it beyond reasonable doubt that COVID-19 is caused by a virus."
1	UK	Physics		"Science has put it beyond reasonable doubt that COVID-19 is caused by a virus."
4	UK	Earth Sciences		"Science has put it beyond reasonable doubt that COVID-19 is caused by a virus."
1	UK	Chemistry		"Science has put it beyond reasonable doubt that COVID-19 is caused by a virus."
1	UK	Physics		"Science has put it beyond reasonable doubt that COVID-19 is caused by a virus."
1	UK	Physics		"Science has put it beyond reasonable doubt that COVID-19 is caused by a virus."
1	UK	Biology		"Science has put it beyond reasonable doubt that COVID-19 is caused by a virus."
1	UK	Earth Sciences		"Science has put it beyond reasonable doubt that COVID-19 is caused by a virus."
2	UK	Chemistry		"Science has put it beyond reasonable doubt that COVID-19 is caused by a virus."
1	UK	Physics		"Science has put it beyond reasonable doubt that COVID-19 is caused by a virus."
1	UK	Physics		"Science has put it beyond reasonable doubt that COVID-19 is caused by a virus."
1	UK	Physics		"Science has put it beyond reasonable doubt that COVID-19 is caused by a virus."
1	UK	Health Sciences		"Science has put it beyond reasonable doubt that COVID-19 is caused by a virus."
2	UK	Biology		"Science has put it beyond reasonable doubt that COVID-19 is caused by a virus."
1	UK	Health Sciences		"Science has put it beyond reasonable doubt that COVID-19 is caused by a virus."
1	UK	Physics		"Science has put it beyond reasonable doubt that COVID-19 is caused by a virus."
1	UK	Health Sciences		"Science has put it beyond reasonable doubt that COVID-19 is caused by a virus."
1	UK	Health Sciences		"Science has put it beyond reasonable doubt that COVID-19 is caused by a virus."
1	UK	Physics		"Science has put it beyond reasonable doubt that COVID-19 is caused by a virus."
1	UK	Earth Sciences		"Science has put it beyond reasonable doubt that COVID-19 is caused by a virus."
1	UK	Physics		"Science has put it beyond reasonable doubt that COVID-19 is caused by a virus."
1	UK	Physics		"Science has put it beyond reasonable doubt that COVID-19 is caused by a virus."
1	UK	Health Sciences		"Science has put it beyond reasonable doubt that COVID-19 is caused by a virus."
1	UK	Health Sciences		"Science has put it beyond reasonable doubt that COVID-19 is caused by a virus."
1	UK	Biology		"Science has put it beyond reasonable doubt that COVID-19 is caused by a virus."
1	UK	Chemistry		"Science has put it beyond reasonable doubt that COVID-19 is caused by a virus."
1	UK	Chemistry		"Science has put it beyond reasonable doubt that COVID-19 is caused by a virus."
1	UK	Earth Sciences		"Science has put it beyond reasonable doubt that COVID-19 is caused by a virus."
1	UK	Biology		"Science has put it beyond reasonable doubt that COVID-19 is caused by a virus."
1	UK	Earth Sciences		"Science has put it beyond reasonable doubt that COVID-19 is caused by a virus."
1	UK	Health Sciences		"Science has put it beyond reasonable doubt that COVID-19 is caused by a virus."
1	UK	Earth Sciences		"Science has put it beyond reasonable doubt that COVID-19 is caused by a virus."
1	UK	Physics		"Science has put it beyond reasonable doubt that COVID-19 is caused by a virus."
1	UK	Physics		"Science has put it beyond reasonable doubt that COVID-19 is caused by a virus."
5	UK	Earth Sciences		"Science has put it beyond reasonable doubt that COVID-19 is caused by a virus."
1	UK	Physics		"Science has put it beyond reasonable doubt that COVID-19 is caused by a virus."
1	UK	Physics		"Science has put it beyond reasonable doubt that COVID-19 is caused by a virus."
1	UK	Health Sciences		"Science has put it beyond reasonable doubt that COVID-19 is caused by a virus."
1	UK	Chemistry		"Science has put it beyond reasonable doubt that COVID-19 is caused by a virus."
1	UK	Chemistry		"Science has put it beyond reasonable doubt that COVID-19 is caused by a virus."
1	UK	Physics		"Science has put it beyond reasonable doubt that COVID-19 is caused by a virus."
1	UK	Earth Sciences		"Science has put it beyond reasonable doubt that COVID-19 is caused by a virus."
1	UK	Physics		"Science has put it beyond reasonable doubt that COVID-19 is caused by a virus."
4	UK	Health Sciences		"Science has put it beyond reasonable doubt that COVID-19 is caused by a virus."
1	UK	Physics		"Science has put it beyond reasonable doubt that COVID-19 is caused by a virus."
1	UK	Physics		"Science has put it beyond reasonable doubt that COVID-19 is caused by a virus."
2	UK	Health Sciences		"Science has put it beyond reasonable doubt that COVID-19 is caused by a virus."
1	UK	Chemistry		"Science has put it beyond reasonable doubt that COVID-19 is caused by a virus."
1	UK	Chemistry		"Science has put it beyond reasonable doubt that COVID-19 is caused by a virus."
1	UK	Physics		"Science has put it beyond reasonable doubt that COVID-19 is caused by a virus."
1	UK	Health Sciences		"Science has put it beyond reasonable doubt that COVID-19 is caused by a virus."
1	UK	Physics		"Science has put it beyond reasonable doubt that COVID-19 is caused by a virus."
1	UK	Physics		"Science has put it beyond reasonable doubt that COVID-19 is caused by a virus."
1	UK	Health Sciences		"Science has put it beyond reasonable doubt that COVID-19 is caused by a virus."
1	UK	Physics		"Science has put it beyond reasonable doubt that COVID-19 is caused by a virus."
1	UK	Physics		"Science has put it beyond reasonable doubt that COVID-19 is caused by a virus."
1	UK	Physics		"Science has put it beyond reasonable doubt that COVID-19 is caused by a virus."
1	UK	Health Sciences		"Science has put it beyond reasonable doubt that COVID-19 is caused by a virus."
1	UK	Physics		"Science has put it beyond reasonable doubt that COVID-19 is caused by a virus."
1	UK	Physics		"Science has put it beyond reasonable doubt that COVID-19 is caused by a virus."
1	UK	Health Sciences		"Science has put it beyond reasonable doubt that COVID-19 is caused by a virus."
1	UK	Chemistry		"Science has put it beyond reasonable doubt that COVID-19 is caused by a virus."
1	UK	Physics		"Science has put it beyond reasonable doubt that COVID-19 is caused by a virus."
1	UK	Physics		"Science has put it beyond reasonable doubt that COVID-19 is caused by a virus."
1	UK	Physics		"Science has put it beyond reasonable doubt that COVID-19 is caused by a virus."
1	UK	Biology		"Science has put it beyond reasonable doubt that COVID-19 is caused by a virus."
1	UK	Physics		"Science has put it beyond reasonable doubt that COVID-19 is caused by a virus."
1	UK	Chemistry		"Science has put it beyond reasonable doubt that COVID-19 is caused by a virus."
1	UK	Physics		"Science has put it beyond reasonable doubt that COVID-19 is caused by a virus."
3	UK	Chemistry		"Science has put it beyond reasonable doubt that COVID-19 is caused by a virus."
2	UK	Physics		"Science has put it beyond reasonable doubt that COVID-19 is caused by a virus."
1	UK	Biology		"Science has put it beyond reasonable doubt that COVID-19 is caused by a virus."
1	UK	Chemistry		"Science has put it beyond reasonable doubt that COVID-19 is caused by a virus."
1	UK	Earth Sciences		"Science has put it beyond reasonable doubt that COVID-19 is caused by a virus."
1	UK	Earth Sciences		"Science has put it beyond reasonable doubt that COVID-19 is caused by a virus."
1	UK	Chemistry		"Science has put it beyond reasonable doubt that COVID-19 is caused by a virus."
1	UK	Earth Sciences		"Science has put it beyond reasonable doubt that COVID-19 is caused by a virus."
1	UK	Physics		"Science has put it beyond reasonable doubt that COVID-19 is caused by a virus."
1	UK	Health Sciences		"Science has put it beyond reasonable doubt that COVID-19 is caused by a virus."
1	UK	Chemistry		"Science has put it beyond reasonable doubt that COVID-19 is caused by a virus."
1	UK	Health Sciences		"Science has put it beyond reasonable doubt that COVID-19 is caused by a virus."
1	UK	Chemistry		"Science has put it beyond reasonable doubt that COVID-19 is caused by a virus."
1	UK	Physics		"Science has put it beyond reasonable doubt that COVID-19 is caused by a virus."
1	UK	Chemistry		"Science has put it beyond reasonable doubt that COVID-19 is caused by a virus."
1	UK	Physics		"Science has put it beyond reasonable doubt that COVID-19 is caused by a virus."
1	UK	Physics		"Science has put it beyond reasonable doubt that COVID-19 is caused by a virus."
1	UK	Biology		"Science has put it beyond reasonable doubt that COVID-19 is caused by a virus."
1	UK	Earth Sciences		"Science has put it beyond reasonable doubt that COVID-19 is caused by a virus."
1	UK	Physics		"Science has put it beyond reasonable doubt that COVID-19 is caused by a virus."
1	UK	Earth Sciences		"Science has put it beyond reasonable doubt that COVID-19 is caused by a virus."
1	UK	Biology		"Science has put it beyond reasonable doubt that COVID-19 is caused by a virus."
1	UK	Physics		"Science has put it beyond reasonable doubt that COVID-19 is caused by a virus."
1	UK	Physics		"Science has put it beyond reasonable doubt that COVID-19 is caused by a virus."
1	UK	Earth Sciences		"Science has put it beyond reasonable doubt that COVID-19 is caused by a virus."
2	UK	Physics		"Science has put it beyond reasonable doubt that COVID-19 is caused by a virus."
1	UK	Health Sciences		"Science has put it beyond reasonable doubt that COVID-19 is caused by a virus."
1	UK	Physics		"Science has put it beyond reasonable doubt that COVID-19 is caused by a virus."
1	UK	Physics		"Science has put it beyond reasonable doubt that COVID-19 is caused by a virus."
1	UK	Chemistry		"Science has put it beyond reasonable doubt that COVID-19 is caused by a virus."
1	UK	Physics		"Science has put it beyond reasonable doubt that COVID-19 is caused by a virus."
1	UK	Physics		"Science has put it beyond reasonable doubt that COVID-19 is caused by a virus."
1	UK	Chemistry		"Science has put it beyond reasonable doubt that COVID-19 is caused by a virus."
1	UK	Physics		"Science has put it beyond reasonable doubt that COVID-19 is caused by a virus."
1	UK	Physics		"Science has put it beyond reasonable doubt that COVID-19 is caused by a virus."
1	UK	Physics		"Science has put it beyond reasonable doubt that COVID-19 is caused by a virus."
1	UK	Health Sciences		"Science has put it beyond reasonable doubt that COVID-19 is caused by a virus."
1	UK	Physics		"Science has put it beyond reasonable doubt that COVID-19 is caused by a virus."
1	UK	Earth Sciences		"Science has put it beyond reasonable doubt that COVID-19 is caused by a virus."
1	UK	Chemistry		"Science has put it beyond reasonable doubt that COVID-19 is caused by a virus."
1	UK	Earth Sciences		"Science has put it beyond reasonable doubt that COVID-19 is caused by a virus."
1	UK	Earth Sciences		"Science has put it beyond reasonable doubt that COVID-19 is caused by a virus."
1	UK	Health Sciences		"Science has put it beyond reasonable doubt that COVID-19 is caused by a virus."
1	UK	Health Sciences		"Science has put it beyond reasonable doubt that COVID-19 is caused by a virus."
2	UK	Earth Sciences		"Science has put it beyond reasonable doubt that COVID-19 is caused by a virus."
1	UK	Earth Sciences		"Science has put it beyond reasonable doubt that COVID-19 is caused by a virus."
1	UK	Health Sciences		"Science has put it beyond reasonable doubt that COVID-19 is caused by a virus."
1	UK	Health Sciences		"Science has put it beyond reasonable doubt that COVID-19 is caused by a virus."
1	UK	Earth Sciences		"Science has put it beyond reasonable doubt that COVID-19 is caused by a virus."
2	UK	Earth Sciences		"Science has put it beyond reasonable doubt that COVID-19 is caused by a virus."
1	UK	Earth Sciences		"Science has put it beyond reasonable doubt that COVID-19 is caused by a virus."
1	UK	Earth Sciences		"Science has put it beyond reasonable doubt that COVID-19 is caused by a virus."
3	UK	Earth Sciences		"Science has put it beyond reasonable doubt that COVID-19 is caused by a virus."
1	UK	Earth Sciences		"Science has put it beyond reasonable doubt that COVID-19 is caused by a virus."
1	UK	Physics		"Science has put it beyond reasonable doubt that COVID-19 is caused by a virus."
1	UK	Earth Sciences		"Science has put it beyond reasonable doubt that COVID-19 is caused by a virus."
1	UK	Health Sciences		"Science has put it beyond reasonable doubt that COVID-19 is caused by a virus."
1	UK	Physics		"Science has put it beyond reasonable doubt that COVID-19 is caused by a virus."
3	UK	Health Sciences		"Science has put it beyond reasonable doubt that COVID-19 is caused by a virus."
1	UK	Earth Sciences		"Science has put it beyond reasonable doubt that COVID-19 is caused by a virus."
1	UK	Earth Sciences		"Science has put it beyond reasonable doubt that COVID-19 is caused by a virus."
1	UK	Earth Sciences		"Science has put it beyond reasonable doubt that COVID-19 is caused by a virus."
1	UK	Earth Sciences		"Science has put it beyond reasonable doubt that COVID-19 is caused by a virus."
1	UK	Earth Sciences		"Science has put it beyond reasonable doubt that COVID-19 is caused by a virus."
1	UK	Earth Sciences		"Science has put it beyond reasonable doubt that COVID-19 is caused by a virus."
1	UK	Physics		"Science has put it beyond reasonable doubt that COVID-19 is caused by a virus."
3	UK	Earth Sciences		"Science has put it beyond reasonable doubt that COVID-19 is caused by a virus."
2	UK	Earth Sciences		"Science has put it beyond reasonable doubt that COVID-19 is caused by a virus."
1	UK	Health Sciences		"Science has put it beyond reasonable doubt that COVID-19 is caused by a virus."
1	UK	Physics		"Science has put it beyond reasonable doubt that COVID-19 is caused by a virus."
1	UK	Chemistry		"Science has put it beyond reasonable doubt that COVID-19 is caused by a virus."
1	UK	Physics		"Science has put it beyond reasonable doubt that COVID-19 is caused by a virus."
1	UK	Physics		"Science has put it beyond reasonable doubt that COVID-19 is caused by a virus."
3	UK	Chemistry		"Science has put it beyond reasonable doubt that COVID-19 is caused by a virus."
1	UK	Earth Sciences		"Science has put it beyond reasonable doubt that COVID-19 is caused by a virus."
5	UK	Earth Sciences		"Science has put it beyond reasonable doubt that COVID-19 is caused by a virus."
4	UK	Physics		"Science has put it beyond reasonable doubt that COVID-19 is caused by a virus."
1	UK	Physics		"Science has put it beyond reasonable doubt that COVID-19 is caused by a virus."
1	UK	Earth Sciences		"Science has put it beyond reasonable doubt that COVID-19 is caused by a virus."
2	UK	Health Sciences		"Science has put it beyond reasonable doubt that COVID-19 is caused by a virus."
1	UK	Physics		"Science has put it beyond reasonable doubt that COVID-19 is caused by a virus."
3	UK	Earth Sciences		"Science has put it beyond reasonable doubt that COVID-19 is caused by a virus."
2	UK	Chemistry		"Science has put it beyond reasonable doubt that COVID-19 is caused by a virus."
1	UK	Physics		"Science has put it beyond reasonable doubt that COVID-19 is caused by a virus."
2	UK	Physics		"Science has put it beyond reasonable doubt that COVID-19 is caused by a virus."
4	UK	Physics		"Science has put it beyond reasonable doubt that COVID-19 is caused by a virus."
1	UK	Chemistry		"Science has put it beyond reasonable doubt that COVID-19 is caused by a virus."
1	UK	Earth Sciences		"Science has put it beyond reasonable doubt that COVID-19 is caused by a virus."
1	UK	Physics		"Science has put it beyond reasonable doubt that COVID-19 is caused by a virus."
1	UK	Earth Sciences		"Science has put it beyond reasonable doubt that COVID-19 is caused by a virus."
1	UK	Earth Sciences		"Science has put it beyond reasonable doubt that COVID-19 is caused by a virus."
1	UK	Earth Sciences		"Science has put it beyond reasonable doubt that COVID-19 is caused by a virus."
1	UK	Health Sciences		"Science has put it beyond reasonable doubt that COVID-19 is caused by a virus."
1	UK	Earth Sciences		"Science has put it beyond reasonable doubt that COVID-19 is caused by a virus."
1	UK	Physics		"Science has put it beyond reasonable doubt that COVID-19 is caused by a virus."
1	UK	Earth Sciences		"Science has put it beyond reasonable doubt that COVID-19 is caused by a virus."
1	UK	Earth Sciences		"Science has put it beyond reasonable doubt that COVID-19 is caused by a virus."
1	UK	Earth Sciences		"Science has put it beyond reasonable doubt that COVID-19 is caused by a virus."
1	UK	Chemistry		"Science has put it beyond reasonable doubt that COVID-19 is caused by a virus."
1	UK	Earth Sciences		"Science has put it beyond reasonable doubt that COVID-19 is caused by a virus."
1	UK	Physics		"Science has put it beyond reasonable doubt that COVID-19 is caused by a virus."
1	UK	Health Sciences		"Science has put it beyond reasonable doubt that COVID-19 is caused by a virus."
1	UK	Earth Sciences		"Science has put it beyond reasonable doubt that COVID-19 is caused by a virus."
4	UK	Physics		"Science has put it beyond reasonable doubt that COVID-19 is caused by a virus."
1	UK	Earth Sciences		"Science has put it beyond reasonable doubt that COVID-19 is caused by a virus."
1	UK	Physics		"Science has put it beyond reasonable doubt that COVID-19 is caused by a virus."
1	UK	Physics		"Science has put it beyond reasonable doubt that COVID-19 is caused by a virus."
1	UK	Earth Sciences		"Science has put it beyond reasonable doubt that COVID-19 is caused by a virus."
1	UK	Earth Sciences		"Science has put it beyond reasonable doubt that COVID-19 is caused by a virus."
1	UK	Health Sciences		"Science has put it beyond reasonable doubt that COVID-19 is caused by a virus."
1	UK	Earth Sciences		"Science has put it beyond reasonable doubt that COVID-19 is caused by a virus."
1	UK	Earth Sciences		"Science has put it beyond reasonable doubt that COVID-19 is caused by a virus."
1	UK	Earth Sciences		"Science has put it beyond reasonable doubt that COVID-19 is caused by a virus."
1	UK	Physics		"Science has put it beyond reasonable doubt that COVID-19 is caused by a virus."
2	UK	Earth Sciences		"Science has put it beyond reasonable doubt that COVID-19 is caused by a virus."
1	UK	Physics		"Science has put it beyond reasonable doubt that COVID-19 is caused by a virus."
1	UK	Earth Sciences		"Science has put it beyond reasonable doubt that COVID-19 is caused by a virus."
1	UK	Earth Sciences		"Science has put it beyond reasonable doubt that COVID-19 is caused by a virus."
1	UK	Physics		"Science has put it beyond reasonable doubt that COVID-19 is caused by a virus."
1	UK	Chemistry		"Science has put it beyond reasonable doubt that COVID-19 is caused by a virus."
1	UK	Earth Sciences		"Science has put it beyond reasonable doubt that COVID-19 is caused by a virus."
1	UK	Earth Sciences		"Science has put it beyond reasonable doubt that COVID-19 is caused by a virus."
1	UK	Health Sciences		"Science has put it beyond reasonable doubt that COVID-19 is caused by a virus."
1	UK	Health Sciences		"Science has put it beyond reasonable doubt that COVID-19 is caused by a virus."
1	UK	Earth Sciences		"Science has put it beyond reasonable doubt that COVID-19 is caused by a virus."
1	UK	Earth Sciences		"Science has put it beyond reasonable doubt that COVID-19 is caused by a virus."
1	UK	Earth Sciences		"Science has put it beyond reasonable doubt that COVID-19 is caused by a virus."
1	UK	Earth Sciences		"Science has put it beyond reasonable doubt that COVID-19 is caused by a virus."
1	UK	Earth Sciences		"Science has put it beyond reasonable doubt that COVID-19 is caused by a virus."
1	UK	Earth Sciences		"Science has put it beyond reasonable doubt that COVID-19 is caused by a virus."
1	UK	Physics		"Science has put it beyond reasonable doubt that COVID-19 is caused by a virus."
2	UK	Earth Sciences		"Science has put it beyond reasonable doubt that COVID-19 is caused by a virus."
1	UK	Earth Sciences		"Science has put it beyond reasonable doubt that COVID-19 is caused by a virus."
1	UK	Physics		"Science has put it beyond reasonable doubt that COVID-19 is caused by a virus."
1	UK	Earth Sciences		"Science has put it beyond reasonable doubt that COVID-19 is caused by a virus."
1	UK	Health Sciences		"Science has put it beyond reasonable doubt that COVID-19 is caused by a virus."
1	UK	Physics		"Science has put it beyond reasonable doubt that COVID-19 is caused by a virus."
1	UK	Earth Sciences		"Science has put it beyond reasonable doubt that COVID-19 is caused by a virus."
1	UK	Earth Sciences		"Science has put it beyond reasonable doubt that COVID-19 is caused by a virus."
1	UK	Physics		"Science has put it beyond reasonable doubt that COVID-19 is caused by a virus."
1	UK	Earth Sciences		"Science has put it beyond reasonable doubt that COVID-19 is caused by a virus."
1	UK	Earth Sciences		"Science has put it beyond reasonable doubt that COVID-19 is caused by a virus."
1	UK	Chemistry		"Science has put it beyond reasonable doubt that COVID-19 is caused by a virus."
3	UK	Physics		"Science has put it beyond reasonable doubt that COVID-19 is caused by a virus."
1	UK	Health Sciences		"Science has put it beyond reasonable doubt that COVID-19 is caused by a virus."
1	UK	Physics		"Science has put it beyond reasonable doubt that COVID-19 is caused by a virus."
1	UK	Health Sciences		"Science has put it beyond reasonable doubt that COVID-19 is caused by a virus."
1	UK	Physics		"Science has put it beyond reasonable doubt that COVID-19 is caused by a virus."
2	UK	Health Sciences		"Science has put it beyond reasonable doubt that COVID-19 is caused by a virus."
1	UK	Earth Sciences		"Science has put it beyond reasonable doubt that COVID-19 is caused by a virus."
1	UK	Health Sciences		"Science has put it beyond reasonable doubt that COVID-19 is caused by a virus."
1	UK	Physics		"Science has put it beyond reasonable doubt that COVID-19 is caused by a virus."
2	UK	Chemistry		"Science has put it beyond reasonable doubt that COVID-19 is caused by a virus."
1	UK	Physics		"Science has put it beyond reasonable doubt that COVID-19 is caused by a virus."
2	UK	Physics		"Science has put it beyond reasonable doubt that COVID-19 is caused by a virus."
1	UK	Earth Sciences		"Science has put it beyond reasonable doubt that COVID-19 is caused by a virus."
1	UK	Earth Sciences		"Science has put it beyond reasonable doubt that COVID-19 is caused by a virus."
1	UK	Earth Sciences		"Science has put it beyond reasonable doubt that COVID-19 is caused by a virus."
1	UK	Health Sciences		"Science has put it beyond reasonable doubt that COVID-19 is caused by a virus."
1	UK	Health Sciences		"Science has put it beyond reasonable doubt that COVID-19 is caused by a virus."
1	UK	Physics		"Science has put it beyond reasonable doubt that COVID-19 is caused by a virus."
5	UK	Earth Sciences		"Science has put it beyond reasonable doubt that COVID-19 is caused by a virus."
1	UK	Earth Sciences		"Science has put it beyond reasonable doubt that COVID-19 is caused by a virus."
1	UK	Physics		"Science has put it beyond reasonable doubt that COVID-19 is caused by a virus."
1	UK	Chemistry		"Science has put it beyond reasonable doubt that COVID-19 is caused by a virus."
1	UK	Earth Sciences		"Science has put it beyond reasonable doubt that COVID-19 is caused by a virus."
1	UK	Physics		"Science has put it beyond reasonable doubt that COVID-19 is caused by a virus."
1	UK	Health Sciences		"Science has put it beyond reasonable doubt that COVID-19 is caused by a virus."
1	UK	Health Sciences		"Science has put it beyond reasonable doubt that COVID-19 is caused by a virus."
1	UK	Health Sciences		"Science has put it beyond reasonable doubt that COVID-19 is caused by a virus."
1	UK	Physics		"Science has put it beyond reasonable doubt that COVID-19 is caused by a virus."
1	UK	Physics		"Science has put it beyond reasonable doubt that COVID-19 is caused by a virus."
1	UK	Earth Sciences		"Science has put it beyond reasonable doubt that COVID-19 is caused by a virus."
4	UK	Earth Sciences		"Science has put it beyond reasonable doubt that COVID-19 is caused by a virus."
1	UK	Earth Sciences		"Science has put it beyond reasonable doubt that COVID-19 is caused by a virus."
1	UK	Chemistry		"Science has put it beyond reasonable doubt that COVID-19 is caused by a virus."
1	UK	Physics		"Science has put it beyond reasonable doubt that COVID-19 is caused by a virus."
1	UK	Health Sciences		"Science has put it beyond reasonable doubt that COVID-19 is caused by a virus."
3	UK	Physics		"Science has put it beyond reasonable doubt that COVID-19 is caused by a virus."
1	UK	Chemistry		"Science has put it beyond reasonable doubt that COVID-19 is caused by a virus."
1	UK	Physics		"Science has put it beyond reasonable doubt that COVID-19 is caused by a virus."
1	UK	Physics		"Science has put it beyond reasonable doubt that COVID-19 is caused by a virus."
1	UK	Physics		"Science has put it beyond reasonable doubt that COVID-19 is caused by a virus."
1	UK	Earth Sciences		"Science has put it beyond reasonable doubt that COVID-19 is caused by a virus."
1	UK	Earth Sciences		"Science has put it beyond reasonable doubt that COVID-19 is caused by a virus."
2	UK	Physics		"Science has put it beyond reasonable doubt that COVID-19 is caused by a virus."
1	UK	Earth Sciences		"Science has put it beyond reasonable doubt that COVID-19 is caused by a virus."
2	UK	Physics		"Science has put it beyond reasonable doubt that COVID-19 is caused by a virus."
1	UK	Physics		"Science has put it beyond reasonable doubt that COVID-19 is caused by a virus."
1	UK	Earth Sciences		"Science has put it beyond reasonable doubt that COVID-19 is caused by a virus."
1	UK	Physics		"Science has put it beyond reasonable doubt that COVID-19 is caused by a virus."
1	UK	Physics		"Science has put it beyond reasonable doubt that COVID-19 is caused by a virus."
1	UK	Physics		"Science has put it beyond reasonable doubt that COVID-19 is caused by a virus."
1	UK	Earth Sciences		"Science has put it beyond reasonable doubt that COVID-19 is caused by a virus."
1	UK	Chemistry		"Science has put it beyond reasonable doubt that COVID-19 is caused by a virus."
1	UK	Physics		"Science has put it beyond reasonable doubt that COVID-19 is caused by a virus."
1	UK	Chemistry		"Science has put it beyond reasonable doubt that COVID-19 is caused by a virus."
1	UK	Health Sciences		"Science has put it beyond reasonable doubt that COVID-19 is caused by a virus."
2	UK	Earth Sciences		"Science has put it beyond reasonable doubt that COVID-19 is caused by a virus."
1	UK	Physics		"Science has put it beyond reasonable doubt that COVID-19 is caused by a virus."
1	UK	Physics		"Science has put it beyond reasonable doubt that COVID-19 is caused by a virus."
1	UK	Chemistry		"Science has put it beyond reasonable doubt that COVID-19 is caused by a virus."
1	UK	Health Sciences		"Science has put it beyond reasonable doubt that COVID-19 is caused by a virus."
1	UK	Physics		"Science has put it beyond reasonable doubt that COVID-19 is caused by a virus."
1	UK	Earth Sciences		"Science has put it beyond reasonable doubt that COVID-19 is caused by a virus."
5	Iceland	Health Sciences		"Science has put it beyond reasonable doubt that COVID-19 is caused by a virus."
3	Iceland	Earth Sciences		"Science has put it beyond reasonable doubt that COVID-19 is caused by a virus."
1	Iceland	Chemistry		"Science has put it beyond reasonable doubt that COVID-19 is caused by a virus."
1	Iceland	Health Sciences		"Science has put it beyond reasonable doubt that COVID-19 is caused by a virus."
1	Iceland	Physics		"Science has put it beyond reasonable doubt that COVID-19 is caused by a virus."
5	Iceland	Biology		"Science has put it beyond reasonable doubt that COVID-19 is caused by a virus."
1	Iceland	Physics		"Science has put it beyond reasonable doubt that COVID-19 is caused by a virus."
1	Iceland	Earth Sciences		"Science has put it beyond reasonable doubt that COVID-19 is caused by a virus."
1	Iceland	Earth Sciences		"Science has put it beyond reasonable doubt that COVID-19 is caused by a virus."
1	Iceland	Physics		"Science has put it beyond reasonable doubt that COVID-19 is caused by a virus."
1	Iceland	Health Sciences		"Science has put it beyond reasonable doubt that COVID-19 is caused by a virus."
1	Iceland	Earth Sciences		"Science has put it beyond reasonable doubt that COVID-19 is caused by a virus."
1	Iceland	Health Sciences		"Science has put it beyond reasonable doubt that COVID-19 is caused by a virus."
1	Iceland	Earth Sciences		"Science has put it beyond reasonable doubt that COVID-19 is caused by a virus."
1	Iceland	Health Sciences		"Science has put it beyond reasonable doubt that COVID-19 is caused by a virus."
1	Iceland	Biology		"Science has put it beyond reasonable doubt that COVID-19 is caused by a virus."
1	Iceland	Earth Sciences		"Science has put it beyond reasonable doubt that COVID-19 is caused by a virus."
1	Iceland	Chemistry		"Science has put it beyond reasonable doubt that COVID-19 is caused by a virus."
1	Iceland	Health Sciences		"Science has put it beyond reasonable doubt that COVID-19 is caused by a virus."
1	Iceland	Chemistry		"Science has put it beyond reasonable doubt that COVID-19 is caused by a virus."
1	Iceland	Biology		"Science has put it beyond reasonable doubt that COVID-19 is caused by a virus."
2	Iceland	Health Sciences		"Science has put it beyond reasonable doubt that COVID-19 is caused by a virus."
1	Iceland	Health Sciences		"Science has put it beyond reasonable doubt that COVID-19 is caused by a virus."
1	Iceland	Biology		"Science has put it beyond reasonable doubt that COVID-19 is caused by a virus."
1	Iceland	Earth Sciences		"Science has put it beyond reasonable doubt that COVID-19 is caused by a virus."
1	Iceland	Health Sciences		"Science has put it beyond reasonable doubt that COVID-19 is caused by a virus."
1	Iceland	Health Sciences		"Science has put it beyond reasonable doubt that COVID-19 is caused by a virus."
1	Iceland	Earth Sciences		"Science has put it beyond reasonable doubt that COVID-19 is caused by a virus."
1	Iceland	Health Sciences		"Science has put it beyond reasonable doubt that COVID-19 is caused by a virus."
1	Iceland	Health Sciences		"Science has put it beyond reasonable doubt that COVID-19 is caused by a virus."
1	Iceland	Health Sciences		"Science has put it beyond reasonable doubt that COVID-19 is caused by a virus."
1	Iceland	Biology		"Science has put it beyond reasonable doubt that COVID-19 is caused by a virus."
3	Iceland	Biology		"Science has put it beyond reasonable doubt that COVID-19 is caused by a virus."
1	Iceland	Health Sciences		"Science has put it beyond reasonable doubt that COVID-19 is caused by a virus."
1	Iceland	Earth Sciences		"Science has put it beyond reasonable doubt that COVID-19 is caused by a virus."
1	Iceland	Health Sciences		"Science has put it beyond reasonable doubt that COVID-19 is caused by a virus."
1	Iceland	Health Sciences		"Science has put it beyond reasonable doubt that COVID-19 is caused by a virus."
1	Iceland	Biology		"Science has put it beyond reasonable doubt that COVID-19 is caused by a virus."
2	Iceland	Health Sciences		"Science has put it beyond reasonable doubt that COVID-19 is caused by a virus."
1	Iceland	Biology		"Science has put it beyond reasonable doubt that COVID-19 is caused by a virus."
1	Iceland	Biology		"Science has put it beyond reasonable doubt that COVID-19 is caused by a virus."
1	Iceland	Health Sciences		"Science has put it beyond reasonable doubt that COVID-19 is caused by a virus."
1	Iceland	Biology		"Science has put it beyond reasonable doubt that COVID-19 is caused by a virus."
2	Iceland	Health Sciences		"Science has put it beyond reasonable doubt that COVID-19 is caused by a virus."
2	Iceland	Health Sciences		"Science has put it beyond reasonable doubt that COVID-19 is caused by a virus."
2	Iceland	Chemistry		"Science has put it beyond reasonable doubt that COVID-19 is caused by a virus."
1	Iceland	Physics		"Science has put it beyond reasonable doubt that COVID-19 is caused by a virus."
1	Iceland	Health Sciences		"Science has put it beyond reasonable doubt that COVID-19 is caused by a virus."
1	Iceland	Biology		"Science has put it beyond reasonable doubt that COVID-19 is caused by a virus."
1	Iceland	Chemistry		"Science has put it beyond reasonable doubt that COVID-19 is caused by a virus."
1	Iceland	Biology		"Science has put it beyond reasonable doubt that COVID-19 is caused by a virus."
1	Iceland	Chemistry		"Science has put it beyond reasonable doubt that COVID-19 is caused by a virus."
1	Iceland	Earth Sciences		"Science has put it beyond reasonable doubt that COVID-19 is caused by a virus."
1	Iceland	Earth Sciences		"Science has put it beyond reasonable doubt that COVID-19 is caused by a virus."
1	Iceland	Biology		"Science has put it beyond reasonable doubt that COVID-19 is caused by a virus."
1	Iceland	Earth Sciences		"Science has put it beyond reasonable doubt that COVID-19 is caused by a virus."
1	Iceland	Biology		"Science has put it beyond reasonable doubt that COVID-19 is caused by a virus."
2	Iceland	Chemistry		"Science has put it beyond reasonable doubt that COVID-19 is caused by a virus."
1	Iceland	Chemistry		"Science has put it beyond reasonable doubt that COVID-19 is caused by a virus."
1	Iceland	Health Sciences		"Science has put it beyond reasonable doubt that COVID-19 is caused by a virus."
1	Iceland	Health Sciences		"Science has put it beyond reasonable doubt that COVID-19 is caused by a virus."
1	Iceland	Health Sciences		"Science has put it beyond reasonable doubt that COVID-19 is caused by a virus."
1	Iceland	Health Sciences		"Science has put it beyond reasonable doubt that COVID-19 is caused by a virus."
1	Iceland	Biology		"Science has put it beyond reasonable doubt that COVID-19 is caused by a virus."
1	Iceland	Biology		"Science has put it beyond reasonable doubt that COVID-19 is caused by a virus."
1	Iceland	Earth Sciences		"Science has put it beyond reasonable doubt that COVID-19 is caused by a virus."
1	Iceland	Health Sciences		"Science has put it beyond reasonable doubt that COVID-19 is caused by a virus."
1	Iceland	Biology		"Science has put it beyond reasonable doubt that COVID-19 is caused by a virus."
1	Iceland	Biology		"Science has put it beyond reasonable doubt that COVID-19 is caused by a virus."
1	Iceland	Earth Sciences		"Science has put it beyond reasonable doubt that COVID-19 is caused by a virus."
1	Iceland	Chemistry		"Science has put it beyond reasonable doubt that COVID-19 is caused by a virus."
1	Iceland	Earth Sciences		"Science has put it beyond reasonable doubt that COVID-19 is caused by a virus."
1	Iceland	Health Sciences		"Science has put it beyond reasonable doubt that COVID-19 is caused by a virus."
5	Iceland	Health Sciences		"Science has put it beyond reasonable doubt that COVID-19 is caused by a virus."
1	Iceland	Earth Sciences		"Science has put it beyond reasonable doubt that COVID-19 is caused by a virus."
1	Iceland	Biology		"Science has put it beyond reasonable doubt that COVID-19 is caused by a virus."
1	Iceland	Earth Sciences		"Science has put it beyond reasonable doubt that COVID-19 is caused by a virus."
5	Iceland	Physics		"Science has put it beyond reasonable doubt that COVID-19 is caused by a virus."
1	Iceland	Earth Sciences		"Science has put it beyond reasonable doubt that COVID-19 is caused by a virus."
1	Iceland	Biology		"Science has put it beyond reasonable doubt that COVID-19 is caused by a virus."
1	Iceland	Biology		"Science has put it beyond reasonable doubt that COVID-19 is caused by a virus."
5	Iceland	Earth Sciences		"Science has put it beyond reasonable doubt that COVID-19 is caused by a virus."
1	Iceland	Health Sciences		"Science has put it beyond reasonable doubt that COVID-19 is caused by a virus."
1	Iceland	Health Sciences		"Science has put it beyond reasonable doubt that COVID-19 is caused by a virus."
1	Iceland	Biology		"Science has put it beyond reasonable doubt that COVID-19 is caused by a virus."
1	Iceland	Health Sciences		"Science has put it beyond reasonable doubt that COVID-19 is caused by a virus."
1	Iceland	Health Sciences		"Science has put it beyond reasonable doubt that COVID-19 is caused by a virus."
1	Iceland	Chemistry		"Science has put it beyond reasonable doubt that COVID-19 is caused by a virus."
1	Iceland	Biology		"Science has put it beyond reasonable doubt that COVID-19 is caused by a virus."
2	Iceland	Health Sciences		"Science has put it beyond reasonable doubt that COVID-19 is caused by a virus."
1	Iceland	Health Sciences		"Science has put it beyond reasonable doubt that COVID-19 is caused by a virus."
1	Iceland	Earth Sciences		"Science has put it beyond reasonable doubt that COVID-19 is caused by a virus."
1	Iceland	Chemistry		"Science has put it beyond reasonable doubt that COVID-19 is caused by a virus."
1	Iceland	Earth Sciences		"Science has put it beyond reasonable doubt that COVID-19 is caused by a virus."
1	Iceland	Biology		"Science has put it beyond reasonable doubt that COVID-19 is caused by a virus."
1	Iceland	Earth Sciences		"Science has put it beyond reasonable doubt that COVID-19 is caused by a virus."
1	Iceland	Earth Sciences		"Science has put it beyond reasonable doubt that COVID-19 is caused by a virus."
1	Iceland	Earth Sciences		"Science has put it beyond reasonable doubt that COVID-19 is caused by a virus."
1	Iceland	Earth Sciences		"Science has put it beyond reasonable doubt that COVID-19 is caused by a virus."
1	Iceland	Physics		"Science has put it beyond reasonable doubt that COVID-19 is caused by a virus."
1	Iceland	Earth Sciences		"Science has put it beyond reasonable doubt that COVID-19 is caused by a virus."
1	Iceland	Biology		"Science has put it beyond reasonable doubt that COVID-19 is caused by a virus."
1	Iceland	Health Sciences		"Science has put it beyond reasonable doubt that COVID-19 is caused by a virus."
1	Iceland	Health Sciences		"Science has put it beyond reasonable doubt that COVID-19 is caused by a virus."
1	Iceland	Biology		"Science has put it beyond reasonable doubt that COVID-19 is caused by a virus."
1	Iceland	Health Sciences		"Science has put it beyond reasonable doubt that COVID-19 is caused by a virus."
2	Iceland	Earth Sciences		"Science has put it beyond reasonable doubt that COVID-19 is caused by a virus."
2	Iceland	Earth Sciences		"Science has put it beyond reasonable doubt that COVID-19 is caused by a virus."
1	Iceland	Health Sciences		"Science has put it beyond reasonable doubt that COVID-19 is caused by a virus."
1	Iceland	Health Sciences		"Science has put it beyond reasonable doubt that COVID-19 is caused by a virus."
2	Iceland	Physics		"Science has put it beyond reasonable doubt that COVID-19 is caused by a virus."
1	Iceland	Biology		"Science has put it beyond reasonable doubt that COVID-19 is caused by a virus."
1	Iceland	Physics		"Science has put it beyond reasonable doubt that COVID-19 is caused by a virus."
1	Iceland	Biology		"Science has put it beyond reasonable doubt that COVID-19 is caused by a virus."
1	Iceland	Health Sciences		"Science has put it beyond reasonable doubt that COVID-19 is caused by a virus."
2	Iceland	Earth Sciences		"Science has put it beyond reasonable doubt that COVID-19 is caused by a virus."
1	Iceland	Biology		"Science has put it beyond reasonable doubt that COVID-19 is caused by a virus."
1	Iceland	Biology		"Science has put it beyond reasonable doubt that COVID-19 is caused by a virus."
5	Iceland	Earth Sciences		"Science has put it beyond reasonable doubt that COVID-19 is caused by a virus."
1	Iceland	Biology		"Science has put it beyond reasonable doubt that COVID-19 is caused by a virus."
1	Iceland	Biology		"Science has put it beyond reasonable doubt that COVID-19 is caused by a virus."
1	Iceland	Biology		"Science has put it beyond reasonable doubt that COVID-19 is caused by a virus."
2	Iceland	Earth Sciences		"Science has put it beyond reasonable doubt that COVID-19 is caused by a virus."
1	Iceland	Biology		"Science has put it beyond reasonable doubt that COVID-19 is caused by a virus."
1	Iceland	Biology		"Science has put it beyond reasonable doubt that COVID-19 is caused by a virus."
1	Iceland	Physics		"Science has put it beyond reasonable doubt that COVID-19 is caused by a virus."
3	Iceland	Earth Sciences		"Science has put it beyond reasonable doubt that COVID-19 is caused by a virus."
3	Iceland	Physics		"Science has put it beyond reasonable doubt that COVID-19 is caused by a virus."
1	Iceland	Health Sciences		"Science has put it beyond reasonable doubt that COVID-19 is caused by a virus."
1	Iceland	Earth Sciences		"Science has put it beyond reasonable doubt that COVID-19 is caused by a virus."
1	Iceland	Health Sciences		"Science has put it beyond reasonable doubt that COVID-19 is caused by a virus."
1	Iceland	Health Sciences		"Science has put it beyond reasonable doubt that COVID-19 is caused by a virus."
1	Iceland	Biology		"Science has put it beyond reasonable doubt that COVID-19 is caused by a virus."
2	Iceland	Health Sciences		"Science has put it beyond reasonable doubt that COVID-19 is caused by a virus."
1	Iceland	Biology		"Science has put it beyond reasonable doubt that COVID-19 is caused by a virus."
1	Iceland	Earth Sciences		"Science has put it beyond reasonable doubt that COVID-19 is caused by a virus."
1	Iceland	Health Sciences		"Science has put it beyond reasonable doubt that COVID-19 is caused by a virus."
1	Iceland	Health Sciences		"Science has put it beyond reasonable doubt that COVID-19 is caused by a virus."
1	Iceland	Biology		"Science has put it beyond reasonable doubt that COVID-19 is caused by a virus."
1	Iceland	Physics		"Science has put it beyond reasonable doubt that COVID-19 is caused by a virus."
1	Iceland	Biology		"Science has put it beyond reasonable doubt that COVID-19 is caused by a virus."
1	Iceland	Physics		"Science has put it beyond reasonable doubt that COVID-19 is caused by a virus."
1	Iceland	Physics		"Science has put it beyond reasonable doubt that COVID-19 is caused by a virus."
1	Iceland	Biology		"Science has put it beyond reasonable doubt that COVID-19 is caused by a virus."
1	Iceland	Biology		"Science has put it beyond reasonable doubt that COVID-19 is caused by a virus."
1	Iceland	Biology		"Science has put it beyond reasonable doubt that COVID-19 is caused by a virus."
1	Iceland	Physics		"Science has put it beyond reasonable doubt that COVID-19 is caused by a virus."
1	Iceland	Physics		"Science has put it beyond reasonable doubt that COVID-19 is caused by a virus."
1	Iceland	Chemistry		"Science has put it beyond reasonable doubt that COVID-19 is caused by a virus."
1	Iceland	Chemistry		"Science has put it beyond reasonable doubt that COVID-19 is caused by a virus."
1	Iceland	Biology		"Science has put it beyond reasonable doubt that COVID-19 is caused by a virus."
1	Iceland	Chemistry		"Science has put it beyond reasonable doubt that COVID-19 is caused by a virus."
1	Iceland	Chemistry		"Science has put it beyond reasonable doubt that COVID-19 is caused by a virus."
1	Iceland	Health Sciences		"Science has put it beyond reasonable doubt that COVID-19 is caused by a virus."
1	Iceland	Biology		"Science has put it beyond reasonable doubt that COVID-19 is caused by a virus."
1	Iceland	Health Sciences		"Science has put it beyond reasonable doubt that COVID-19 is caused by a virus."
1	Iceland	Health Sciences		"Science has put it beyond reasonable doubt that COVID-19 is caused by a virus."
1	Iceland	Earth Sciences		"Science has put it beyond reasonable doubt that COVID-19 is caused by a virus."
2	Iceland	Physics		"Science has put it beyond reasonable doubt that COVID-19 is caused by a virus."
2	Iceland	Health Sciences		"Science has put it beyond reasonable doubt that COVID-19 is caused by a virus."
1	Iceland	Biology		"Science has put it beyond reasonable doubt that COVID-19 is caused by a virus."
1	India	Chemistry		"Science has put it beyond reasonable doubt that COVID-19 is caused by a virus."
4	India	Biology		"Science has put it beyond reasonable doubt that COVID-19 is caused by a virus."
1	India	Health Sciences		"Science has put it beyond reasonable doubt that COVID-19 is caused by a virus."
1	India	Biology		"Science has put it beyond reasonable doubt that COVID-19 is caused by a virus."
1	India	Chemistry		"Science has put it beyond reasonable doubt that COVID-19 is caused by a virus."
1	India	Biology		"Science has put it beyond reasonable doubt that COVID-19 is caused by a virus."
3	India	Chemistry		"Science has put it beyond reasonable doubt that COVID-19 is caused by a virus."
1	India	Biology		"Science has put it beyond reasonable doubt that COVID-19 is caused by a virus."
1	India	Biology		"Science has put it beyond reasonable doubt that COVID-19 is caused by a virus."
1	India	Biology		"Science has put it beyond reasonable doubt that COVID-19 is caused by a virus."
1	India	Biology		"Science has put it beyond reasonable doubt that COVID-19 is caused by a virus."
2	India	Chemistry		"Science has put it beyond reasonable doubt that COVID-19 is caused by a virus."
2	India	Chemistry		"Science has put it beyond reasonable doubt that COVID-19 is caused by a virus."
1	India	Chemistry		"Science has put it beyond reasonable doubt that COVID-19 is caused by a virus."
1	India	Earth Sciences		"Science has put it beyond reasonable doubt that COVID-19 is caused by a virus."
1	India	Physics		"Science has put it beyond reasonable doubt that COVID-19 is caused by a virus."
1	India	Biology		"Science has put it beyond reasonable doubt that COVID-19 is caused by a virus."
1	India	Biology		"Science has put it beyond reasonable doubt that COVID-19 is caused by a virus."
1	India	Health Sciences		"Science has put it beyond reasonable doubt that COVID-19 is caused by a virus."
1	India	Chemistry		"Science has put it beyond reasonable doubt that COVID-19 is caused by a virus."
1	India	Chemistry		"Science has put it beyond reasonable doubt that COVID-19 is caused by a virus."
2	India	Health Sciences		"Science has put it beyond reasonable doubt that COVID-19 is caused by a virus."
1	India	Biology		"Science has put it beyond reasonable doubt that COVID-19 is caused by a virus."
5	India	Biology		"Science has put it beyond reasonable doubt that COVID-19 is caused by a virus."
1	India	Biology		"Science has put it beyond reasonable doubt that COVID-19 is caused by a virus."
1	India	Chemistry		"Science has put it beyond reasonable doubt that COVID-19 is caused by a virus."
2	India	Physics		"Science has put it beyond reasonable doubt that COVID-19 is caused by a virus."
1	India	Physics		"Science has put it beyond reasonable doubt that COVID-19 is caused by a virus."
2	India	Biology		"Science has put it beyond reasonable doubt that COVID-19 is caused by a virus."
2	India	Chemistry		"Science has put it beyond reasonable doubt that COVID-19 is caused by a virus."
1	India	Physics		"Science has put it beyond reasonable doubt that COVID-19 is caused by a virus."
2	India	Physics		"Science has put it beyond reasonable doubt that COVID-19 is caused by a virus."
3	India	Biology		"Science has put it beyond reasonable doubt that COVID-19 is caused by a virus."
1	India	Earth Sciences		"Science has put it beyond reasonable doubt that COVID-19 is caused by a virus."
1	India	Biology		"Science has put it beyond reasonable doubt that COVID-19 is caused by a virus."
1	India	Physics		"Science has put it beyond reasonable doubt that COVID-19 is caused by a virus."
3	India	Biology		"Science has put it beyond reasonable doubt that COVID-19 is caused by a virus."
1	UK	Chemistry		"Science has put it beyond reasonable doubt that COVID-19 is caused by a virus."
1	UK	Health Sciences		"Science has put it beyond reasonable doubt that COVID-19 is caused by a virus."
1	UK	Physics		"Science has put it beyond reasonable doubt that COVID-19 is caused by a virus."
1	UK	Health Sciences		"Science has put it beyond reasonable doubt that COVID-19 is caused by a virus."
1	UK	Health Sciences		"Science has put it beyond reasonable doubt that COVID-19 is caused by a virus."
1	UK	Health Sciences		"Science has put it beyond reasonable doubt that COVID-19 is caused by a virus."
2	UK	Health Sciences		"Science has put it beyond reasonable doubt that COVID-19 is caused by a virus."
1	UK	Health Sciences		"Science has put it beyond reasonable doubt that COVID-19 is caused by a virus."
1	UK	Physics		"Science has put it beyond reasonable doubt that COVID-19 is caused by a virus."
1	UK	Earth Sciences		"Science has put it beyond reasonable doubt that COVID-19 is caused by a virus."
1	UK	Earth Sciences		"Science has put it beyond reasonable doubt that COVID-19 is caused by a virus."
1	UK	Chemistry		"Science has put it beyond reasonable doubt that COVID-19 is caused by a virus."
1	UK	Health Sciences		"Science has put it beyond reasonable doubt that COVID-19 is caused by a virus."
2	UK	Physics		"Science has put it beyond reasonable doubt that COVID-19 is caused by a virus."
1	UK	Health Sciences		"Science has put it beyond reasonable doubt that COVID-19 is caused by a virus."
1	UK	Health Sciences		"Science has put it beyond reasonable doubt that COVID-19 is caused by a virus."
1	UK	Earth Sciences		"Science has put it beyond reasonable doubt that COVID-19 is caused by a virus."
1	UK	Health Sciences		"Science has put it beyond reasonable doubt that COVID-19 is caused by a virus."
1	UK	Health Sciences		"Science has put it beyond reasonable doubt that COVID-19 is caused by a virus."
1	UK	Chemistry		"Science has put it beyond reasonable doubt that COVID-19 is caused by a virus."
2	UK	Health Sciences		"Science has put it beyond reasonable doubt that COVID-19 is caused by a virus."
1	UK	Health Sciences		"Science has put it beyond reasonable doubt that COVID-19 is caused by a virus."
1	UK	Health Sciences		"Science has put it beyond reasonable doubt that COVID-19 is caused by a virus."
1	UK	Health Sciences		"Science has put it beyond reasonable doubt that COVID-19 is caused by a virus."
1	UK	Biology		"Science has put it beyond reasonable doubt that COVID-19 is caused by a virus."
1	UK	Biology		"Science has put it beyond reasonable doubt that COVID-19 is caused by a virus."
1	UK	Earth Sciences		"Science has put it beyond reasonable doubt that COVID-19 is caused by a virus."
5	UK	Chemistry		"Science has put it beyond reasonable doubt that COVID-19 is caused by a virus."
1	UK	Health Sciences		"Science has put it beyond reasonable doubt that COVID-19 is caused by a virus."
1	UK	Biology		"Science has put it beyond reasonable doubt that COVID-19 is caused by a virus."
1	UK	Health Sciences		"Science has put it beyond reasonable doubt that COVID-19 is caused by a virus."
1	UK	Biology		"Science has put it beyond reasonable doubt that COVID-19 is caused by a virus."
1	UK	Biology		"Science has put it beyond reasonable doubt that COVID-19 is caused by a virus."
1	UK	Health Sciences		"Science has put it beyond reasonable doubt that COVID-19 is caused by a virus."
1	UK	Chemistry		"Science has put it beyond reasonable doubt that COVID-19 is caused by a virus."
4	UK	Health Sciences		"Science has put it beyond reasonable doubt that COVID-19 is caused by a virus."
1	UK	Biology		"Science has put it beyond reasonable doubt that COVID-19 is caused by a virus."
1	UK	Health Sciences		"Science has put it beyond reasonable doubt that COVID-19 is caused by a virus."
1	UK	Biology		"Science has put it beyond reasonable doubt that COVID-19 is caused by a virus."
1	UK	Chemistry		"Science has put it beyond reasonable doubt that COVID-19 is caused by a virus."
1	UK	Physics		"Science has put it beyond reasonable doubt that COVID-19 is caused by a virus."
1	UK	Health Sciences		"Science has put it beyond reasonable doubt that COVID-19 is caused by a virus."
1	UK	Physics		"Science has put it beyond reasonable doubt that COVID-19 is caused by a virus."
1	UK	Health Sciences		"Science has put it beyond reasonable doubt that COVID-19 is caused by a virus."
1	UK	Health Sciences		"Science has put it beyond reasonable doubt that COVID-19 is caused by a virus."
1	UK	Biology		"Science has put it beyond reasonable doubt that COVID-19 is caused by a virus."
1	UK	Chemistry		"Science has put it beyond reasonable doubt that COVID-19 is caused by a virus."
1	UK	Biology		"Science has put it beyond reasonable doubt that COVID-19 is caused by a virus."
1	UK	Health Sciences		"Science has put it beyond reasonable doubt that COVID-19 is caused by a virus."
1	UK	Biology		"Science has put it beyond reasonable doubt that COVID-19 is caused by a virus."
1	UK	Health Sciences		"Science has put it beyond reasonable doubt that COVID-19 is caused by a virus."
1	UK	Physics		"Science has put it beyond reasonable doubt that COVID-19 is caused by a virus."
1	UK	Physics		"Science has put it beyond reasonable doubt that COVID-19 is caused by a virus."
1	UK	Physics		"Science has put it beyond reasonable doubt that COVID-19 is caused by a virus."
1	UK	Health Sciences		"Science has put it beyond reasonable doubt that COVID-19 is caused by a virus."
1	UK	Health Sciences		"Science has put it beyond reasonable doubt that COVID-19 is caused by a virus."
1	UK	Physics		"Science has put it beyond reasonable doubt that COVID-19 is caused by a virus."
2	UK	Health Sciences		"Science has put it beyond reasonable doubt that COVID-19 is caused by a virus."
1	UK	Chemistry		"Science has put it beyond reasonable doubt that COVID-19 is caused by a virus."
1	UK	Biology		"Science has put it beyond reasonable doubt that COVID-19 is caused by a virus."
1	UK	Health Sciences		"Science has put it beyond reasonable doubt that COVID-19 is caused by a virus."
1	UK	Physics		"Science has put it beyond reasonable doubt that COVID-19 is caused by a virus."
1	UK	Health Sciences		"Science has put it beyond reasonable doubt that COVID-19 is caused by a virus."
5	UK	Chemistry		"Science has put it beyond reasonable doubt that COVID-19 is caused by a virus."
1	UK	Health Sciences		"Science has put it beyond reasonable doubt that COVID-19 is caused by a virus."
1	UK	Health Sciences		"Science has put it beyond reasonable doubt that COVID-19 is caused by a virus."
1	UK	Health Sciences		"Science has put it beyond reasonable doubt that COVID-19 is caused by a virus."
1	UK	Biology		"Science has put it beyond reasonable doubt that COVID-19 is caused by a virus."
1	UK	Physics		"Science has put it beyond reasonable doubt that COVID-19 is caused by a virus."
1	UK	Biology		"Science has put it beyond reasonable doubt that COVID-19 is caused by a virus."
1	UK	Physics		"Science has put it beyond reasonable doubt that COVID-19 is caused by a virus."
5	UK	Health Sciences		"Science has put it beyond reasonable doubt that COVID-19 is caused by a virus."
2	UK	Health Sciences		"Science has put it beyond reasonable doubt that COVID-19 is caused by a virus."
1	UK	Health Sciences		"Science has put it beyond reasonable doubt that COVID-19 is caused by a virus."
5	UK	Health Sciences		"Science has put it beyond reasonable doubt that COVID-19 is caused by a virus."
1	UK	Health Sciences		"Science has put it beyond reasonable doubt that COVID-19 is caused by a virus."
1	UK	Health Sciences		"Science has put it beyond reasonable doubt that COVID-19 is caused by a virus."
2	UK	Earth Sciences		"Science has put it beyond reasonable doubt that COVID-19 is caused by a virus."
1	UK	Health Sciences		"Science has put it beyond reasonable doubt that COVID-19 is caused by a virus."
1	UK	Biology		"Science has put it beyond reasonable doubt that COVID-19 is caused by a virus."
2	UK	Biology		"Science has put it beyond reasonable doubt that COVID-19 is caused by a virus."
1	UK	Health Sciences		"Science has put it beyond reasonable doubt that COVID-19 is caused by a virus."
1	UK	Health Sciences		"Science has put it beyond reasonable doubt that COVID-19 is caused by a virus."
1	UK	Physics		"Science has put it beyond reasonable doubt that COVID-19 is caused by a virus."
1	UK	Biology		"Science has put it beyond reasonable doubt that COVID-19 is caused by a virus."
1	UK	Biology		"Science has put it beyond reasonable doubt that COVID-19 is caused by a virus."
2	UK	Earth Sciences		"Science has put it beyond reasonable doubt that COVID-19 is caused by a virus."
1	UK	Health Sciences		"Science has put it beyond reasonable doubt that COVID-19 is caused by a virus."
1	UK	Physics		"Science has put it beyond reasonable doubt that COVID-19 is caused by a virus."
1	UK	Health Sciences		"Science has put it beyond reasonable doubt that COVID-19 is caused by a virus."
1	UK	Biology		"Science has put it beyond reasonable doubt that COVID-19 is caused by a virus."
1	UK	Chemistry		"Science has put it beyond reasonable doubt that COVID-19 is caused by a virus."
2	UK	Biology		"Science has put it beyond reasonable doubt that COVID-19 is caused by a virus."
1	UK	Health Sciences		"Science has put it beyond reasonable doubt that COVID-19 is caused by a virus."
1	UK	Health Sciences		"Science has put it beyond reasonable doubt that COVID-19 is caused by a virus."
1	UK	Physics		"Science has put it beyond reasonable doubt that COVID-19 is caused by a virus."
1	UK	Health Sciences		"Science has put it beyond reasonable doubt that COVID-19 is caused by a virus."
1	UK	Physics		"Science has put it beyond reasonable doubt that COVID-19 is caused by a virus."
1	UK	Chemistry		"Science has put it beyond reasonable doubt that COVID-19 is caused by a virus."
1	UK	Physics		"Science has put it beyond reasonable doubt that COVID-19 is caused by a virus."
1	UK	Health Sciences		"Science has put it beyond reasonable doubt that COVID-19 is caused by a virus."
1	UK	Earth Sciences		"Science has put it beyond reasonable doubt that COVID-19 is caused by a virus."
1	UK	Health Sciences		"Science has put it beyond reasonable doubt that COVID-19 is caused by a virus."
1	UK	Health Sciences		"Science has put it beyond reasonable doubt that COVID-19 is caused by a virus."
1	UK	Health Sciences		"Science has put it beyond reasonable doubt that COVID-19 is caused by a virus."
2	UK	Health Sciences		"Science has put it beyond reasonable doubt that COVID-19 is caused by a virus."
1	UK	Health Sciences		"Science has put it beyond reasonable doubt that COVID-19 is caused by a virus."
2	UK	Health Sciences		"Science has put it beyond reasonable doubt that COVID-19 is caused by a virus."
1	UK	Health Sciences		"Science has put it beyond reasonable doubt that COVID-19 is caused by a virus."
1	UK	Health Sciences		"Science has put it beyond reasonable doubt that COVID-19 is caused by a virus."
1	UK	Health Sciences		"Science has put it beyond reasonable doubt that COVID-19 is caused by a virus."
1	UK	Biology		"Science has put it beyond reasonable doubt that COVID-19 is caused by a virus."
1	UK	Physics		"Science has put it beyond reasonable doubt that COVID-19 is caused by a virus."
1	UK	Chemistry		"Science has put it beyond reasonable doubt that COVID-19 is caused by a virus."
1	UK	Health Sciences		"Science has put it beyond reasonable doubt that COVID-19 is caused by a virus."
1	UK	Health Sciences		"Science has put it beyond reasonable doubt that COVID-19 is caused by a virus."
1	UK	Biology		"Science has put it beyond reasonable doubt that COVID-19 is caused by a virus."
1	UK	Health Sciences		"Science has put it beyond reasonable doubt that COVID-19 is caused by a virus."
2	UK	Health Sciences		"Science has put it beyond reasonable doubt that COVID-19 is caused by a virus."
1	UK	Physics		"Science has put it beyond reasonable doubt that COVID-19 is caused by a virus."
1	UK	Physics		"Science has put it beyond reasonable doubt that COVID-19 is caused by a virus."
1	UK	Health Sciences		"Science has put it beyond reasonable doubt that COVID-19 is caused by a virus."
1	UK	Biology		"Science has put it beyond reasonable doubt that COVID-19 is caused by a virus."
1	UK	Chemistry		"Science has put it beyond reasonable doubt that COVID-19 is caused by a virus."
1	UK	Health Sciences		"Science has put it beyond reasonable doubt that COVID-19 is caused by a virus."
1	UK	Health Sciences		"Science has put it beyond reasonable doubt that COVID-19 is caused by a virus."
1	UK	Physics		"Science has put it beyond reasonable doubt that COVID-19 is caused by a virus."
1	UK	Health Sciences		"Science has put it beyond reasonable doubt that COVID-19 is caused by a virus."
1	UK	Physics		"Science has put it beyond reasonable doubt that COVID-19 is caused by a virus."
3	UK	Earth Sciences		"Science has put it beyond reasonable doubt that COVID-19 is caused by a virus."
1	UK	Health Sciences		"Science has put it beyond reasonable doubt that COVID-19 is caused by a virus."
1	UK	Health Sciences		"Science has put it beyond reasonable doubt that COVID-19 is caused by a virus."
1	UK	Health Sciences		"Science has put it beyond reasonable doubt that COVID-19 is caused by a virus."
1	UK	Health Sciences		"Science has put it beyond reasonable doubt that COVID-19 is caused by a virus."
1	UK	Biology		"Science has put it beyond reasonable doubt that COVID-19 is caused by a virus."
1	UK	Health Sciences		"Science has put it beyond reasonable doubt that COVID-19 is caused by a virus."
1	UK	Chemistry		"Science has put it beyond reasonable doubt that COVID-19 is caused by a virus."
1	UK	Chemistry		"Science has put it beyond reasonable doubt that COVID-19 is caused by a virus."
2	UK	Health Sciences		"Science has put it beyond reasonable doubt that COVID-19 is caused by a virus."
1	UK	Health Sciences		"Science has put it beyond reasonable doubt that COVID-19 is caused by a virus."
1	UK	Health Sciences		"Science has put it beyond reasonable doubt that COVID-19 is caused by a virus."
2	UK	Health Sciences		"Science has put it beyond reasonable doubt that COVID-19 is caused by a virus."
1	UK	Health Sciences		"Science has put it beyond reasonable doubt that COVID-19 is caused by a virus."
1	UK	Chemistry		"Science has put it beyond reasonable doubt that COVID-19 is caused by a virus."
1	UK	Health Sciences		"Science has put it beyond reasonable doubt that COVID-19 is caused by a virus."
1	UK	Chemistry		"Science has put it beyond reasonable doubt that COVID-19 is caused by a virus."
1	UK	Chemistry		"Science has put it beyond reasonable doubt that COVID-19 is caused by a virus."
1	UK	Biology		"Science has put it beyond reasonable doubt that COVID-19 is caused by a virus."
1	UK	Physics		"Science has put it beyond reasonable doubt that COVID-19 is caused by a virus."
2	UK	Biology		"Science has put it beyond reasonable doubt that COVID-19 is caused by a virus."
1	UK	Health Sciences		"Science has put it beyond reasonable doubt that COVID-19 is caused by a virus."
1	UK	Health Sciences		"Science has put it beyond reasonable doubt that COVID-19 is caused by a virus."
1	UK	Health Sciences		"Science has put it beyond reasonable doubt that COVID-19 is caused by a virus."
1	UK	Health Sciences		"Science has put it beyond reasonable doubt that COVID-19 is caused by a virus."
3	UK	Health Sciences		"Science has put it beyond reasonable doubt that COVID-19 is caused by a virus."
1	UK	Health Sciences		"Science has put it beyond reasonable doubt that COVID-19 is caused by a virus."
1	UK	Biology		"Science has put it beyond reasonable doubt that COVID-19 is caused by a virus."
1	UK	Physics		"Science has put it beyond reasonable doubt that COVID-19 is caused by a virus."
1	UK	Biology		"Science has put it beyond reasonable doubt that COVID-19 is caused by a virus."
1	UK	Health Sciences		"Science has put it beyond reasonable doubt that COVID-19 is caused by a virus."
1	UK	Health Sciences		"Science has put it beyond reasonable doubt that COVID-19 is caused by a virus."
1	UK	Health Sciences		"Science has put it beyond reasonable doubt that COVID-19 is caused by a virus."
1	UK	Biology		"Science has put it beyond reasonable doubt that COVID-19 is caused by a virus."
1	UK	Health Sciences		"Science has put it beyond reasonable doubt that COVID-19 is caused by a virus."
1	UK	Health Sciences		"Science has put it beyond reasonable doubt that COVID-19 is caused by a virus."
3	UK	Health Sciences		"Science has put it beyond reasonable doubt that COVID-19 is caused by a virus."
2	UK	Chemistry		"Science has put it beyond reasonable doubt that COVID-19 is caused by a virus."
1	UK	Health Sciences		"Science has put it beyond reasonable doubt that COVID-19 is caused by a virus."
1	UK	Health Sciences		"Science has put it beyond reasonable doubt that COVID-19 is caused by a virus."
3	UK	Health Sciences		"Science has put it beyond reasonable doubt that COVID-19 is caused by a virus."
1	UK	Biology		"Science has put it beyond reasonable doubt that COVID-19 is caused by a virus."
1	UK	Health Sciences		"Science has put it beyond reasonable doubt that COVID-19 is caused by a virus."
1	UK	Health Sciences		"Science has put it beyond reasonable doubt that COVID-19 is caused by a virus."
1	UK	Biology		"Science has put it beyond reasonable doubt that COVID-19 is caused by a virus."
1	UK	Health Sciences		"Science has put it beyond reasonable doubt that COVID-19 is caused by a virus."
1	UK	Health Sciences		"Science has put it beyond reasonable doubt that COVID-19 is caused by a virus."
1	UK	Chemistry		"Science has put it beyond reasonable doubt that COVID-19 is caused by a virus."
1	UK	Health Sciences		"Science has put it beyond reasonable doubt that COVID-19 is caused by a virus."
1	UK	Health Sciences		"Science has put it beyond reasonable doubt that COVID-19 is caused by a virus."
1	UK	Health Sciences		"Science has put it beyond reasonable doubt that COVID-19 is caused by a virus."
1	UK	Health Sciences		"Science has put it beyond reasonable doubt that COVID-19 is caused by a virus."
5	UK	Health Sciences		"Science has put it beyond reasonable doubt that COVID-19 is caused by a virus."
1	UK	Health Sciences		"Science has put it beyond reasonable doubt that COVID-19 is caused by a virus."
1	UK	Health Sciences		"Science has put it beyond reasonable doubt that COVID-19 is caused by a virus."
1	UK	Health Sciences		"Science has put it beyond reasonable doubt that COVID-19 is caused by a virus."
1	UK	Health Sciences		"Science has put it beyond reasonable doubt that COVID-19 is caused by a virus."
1	UK	Health Sciences		"Science has put it beyond reasonable doubt that COVID-19 is caused by a virus."
1	UK	Physics		"Science has put it beyond reasonable doubt that COVID-19 is caused by a virus."
1	UK	Health Sciences		"Science has put it beyond reasonable doubt that COVID-19 is caused by a virus."
1	UK	Biology		"Science has put it beyond reasonable doubt that COVID-19 is caused by a virus."
1	UK	Health Sciences		"Science has put it beyond reasonable doubt that COVID-19 is caused by a virus."
1	UK	Physics		"Science has put it beyond reasonable doubt that COVID-19 is caused by a virus."
1	UK	Health Sciences		"Science has put it beyond reasonable doubt that COVID-19 is caused by a virus."
1	UK	Health Sciences		"Science has put it beyond reasonable doubt that COVID-19 is caused by a virus."
1	UK	Chemistry		"Science has put it beyond reasonable doubt that COVID-19 is caused by a virus."
1	UK	Health Sciences		"Science has put it beyond reasonable doubt that COVID-19 is caused by a virus."
1	UK	Physics		"Science has put it beyond reasonable doubt that COVID-19 is caused by a virus."
1	UK	Earth Sciences		"Science has put it beyond reasonable doubt that COVID-19 is caused by a virus."
1	UK	Health Sciences		"Science has put it beyond reasonable doubt that COVID-19 is caused by a virus."
1	UK	Chemistry		"Science has put it beyond reasonable doubt that COVID-19 is caused by a virus."
1	UK	Health Sciences		"Science has put it beyond reasonable doubt that COVID-19 is caused by a virus."
1	UK	Health Sciences		"Science has put it beyond reasonable doubt that COVID-19 is caused by a virus."
1	UK	Earth Sciences		"Science has put it beyond reasonable doubt that COVID-19 is caused by a virus."
1	UK	Health Sciences		"Science has put it beyond reasonable doubt that COVID-19 is caused by a virus."
1	UK	Physics		"Science has put it beyond reasonable doubt that COVID-19 is caused by a virus."
1	UK	Health Sciences		"Science has put it beyond reasonable doubt that COVID-19 is caused by a virus."
1	UK	Chemistry		"Science has put it beyond reasonable doubt that COVID-19 is caused by a virus."
1	UK	Health Sciences		"Science has put it beyond reasonable doubt that COVID-19 is caused by a virus."
1	UK	Earth Sciences		"Science has put it beyond reasonable doubt that COVID-19 is caused by a virus."
1	UK	Health Sciences		"Science has put it beyond reasonable doubt that COVID-19 is caused by a virus."
1	UK	Physics		"Science has put it beyond reasonable doubt that COVID-19 is caused by a virus."
1	UK	Health Sciences		"Science has put it beyond reasonable doubt that COVID-19 is caused by a virus."
2	UK	Health Sciences		"Science has put it beyond reasonable doubt that COVID-19 is caused by a virus."
1	UK	Biology		"Science has put it beyond reasonable doubt that COVID-19 is caused by a virus."
1	UK	Biology		"Science has put it beyond reasonable doubt that COVID-19 is caused by a virus."
1	UK	Biology		"Science has put it beyond reasonable doubt that COVID-19 is caused by a virus."
1	UK	Biology		"Science has put it beyond reasonable doubt that COVID-19 is caused by a virus."
1	UK	Biology		"Science has put it beyond reasonable doubt that COVID-19 is caused by a virus."
1	UK	Health Sciences		"Science has put it beyond reasonable doubt that COVID-19 is caused by a virus."
1	UK	Health Sciences		"Science has put it beyond reasonable doubt that COVID-19 is caused by a virus."
2	UK	Health Sciences		"Science has put it beyond reasonable doubt that COVID-19 is caused by a virus."
1	UK	Earth Sciences		"Science has put it beyond reasonable doubt that COVID-19 is caused by a virus."
1	UK	Health Sciences		"Science has put it beyond reasonable doubt that COVID-19 is caused by a virus."
1	UK	Health Sciences		"Science has put it beyond reasonable doubt that COVID-19 is caused by a virus."
1	UK	Health Sciences		"Science has put it beyond reasonable doubt that COVID-19 is caused by a virus."
1	UK	Physics		"Science has put it beyond reasonable doubt that COVID-19 is caused by a virus."
1	UK	Health Sciences		"Science has put it beyond reasonable doubt that COVID-19 is caused by a virus."
1	UK	Health Sciences		"Science has put it beyond reasonable doubt that COVID-19 is caused by a virus."
1	UK	Health Sciences		"Science has put it beyond reasonable doubt that COVID-19 is caused by a virus."
5	UK	Health Sciences		"Science has put it beyond reasonable doubt that COVID-19 is caused by a virus."
1	UK	Health Sciences		"Science has put it beyond reasonable doubt that COVID-19 is caused by a virus."
1	UK	Health Sciences		"Science has put it beyond reasonable doubt that COVID-19 is caused by a virus."
1	UK	Health Sciences		"Science has put it beyond reasonable doubt that COVID-19 is caused by a virus."
1	UK	Chemistry		"Science has put it beyond reasonable doubt that COVID-19 is caused by a virus."
1	UK	Health Sciences		"Science has put it beyond reasonable doubt that COVID-19 is caused by a virus."
1	UK	Health Sciences		"Science has put it beyond reasonable doubt that COVID-19 is caused by a virus."
1	UK	Health Sciences		"Science has put it beyond reasonable doubt that COVID-19 is caused by a virus."
1	UK	Health Sciences		"Science has put it beyond reasonable doubt that COVID-19 is caused by a virus."
1	UK	Physics		"Science has put it beyond reasonable doubt that COVID-19 is caused by a virus."
1	UK	Health Sciences		"Science has put it beyond reasonable doubt that COVID-19 is caused by a virus."
1	UK	Biology		"Science has put it beyond reasonable doubt that COVID-19 is caused by a virus."
1	UK	Health Sciences		"Science has put it beyond reasonable doubt that COVID-19 is caused by a virus."
1	UK	Health Sciences		"Science has put it beyond reasonable doubt that COVID-19 is caused by a virus."
1	UK	Health Sciences		"Science has put it beyond reasonable doubt that COVID-19 is caused by a virus."
1	UK	Biology		"Science has put it beyond reasonable doubt that COVID-19 is caused by a virus."
1	UK	Health Sciences		"Science has put it beyond reasonable doubt that COVID-19 is caused by a virus."
1	UK	Biology		"Science has put it beyond reasonable doubt that COVID-19 is caused by a virus."
4	UK	Health Sciences		"Science has put it beyond reasonable doubt that COVID-19 is caused by a virus."
1	UK	Biology		"Science has put it beyond reasonable doubt that COVID-19 is caused by a virus."
1	UK	Health Sciences		"Science has put it beyond reasonable doubt that COVID-19 is caused by a virus."
1	UK	Physics		"Science has put it beyond reasonable doubt that COVID-19 is caused by a virus."
1	UK	Health Sciences		"Science has put it beyond reasonable doubt that COVID-19 is caused by a virus."
1	UK	Health Sciences		"Science has put it beyond reasonable doubt that COVID-19 is caused by a virus."
1	UK	Health Sciences		"Science has put it beyond reasonable doubt that COVID-19 is caused by a virus."
2	UK	Health Sciences		"Science has put it beyond reasonable doubt that COVID-19 is caused by a virus."
1	UK	Chemistry		"Science has put it beyond reasonable doubt that COVID-19 is caused by a virus."
1	UK	Health Sciences		"Science has put it beyond reasonable doubt that COVID-19 is caused by a virus."
1	UK	Health Sciences		"Science has put it beyond reasonable doubt that COVID-19 is caused by a virus."
1	UK	Biology		"Science has put it beyond reasonable doubt that COVID-19 is caused by a virus."
1	UK	Physics		"Science has put it beyond reasonable doubt that COVID-19 is caused by a virus."
1	UK	Health Sciences		"Science has put it beyond reasonable doubt that COVID-19 is caused by a virus."
1	UK	Health Sciences		"Science has put it beyond reasonable doubt that COVID-19 is caused by a virus."
1	UK	Health Sciences		"Science has put it beyond reasonable doubt that COVID-19 is caused by a virus."
1	UK	Health Sciences		"Science has put it beyond reasonable doubt that COVID-19 is caused by a virus."
2	UK	Health Sciences		"Science has put it beyond reasonable doubt that COVID-19 is caused by a virus."
1	UK	Health Sciences		"Science has put it beyond reasonable doubt that COVID-19 is caused by a virus."
1	UK	Health Sciences		"Science has put it beyond reasonable doubt that COVID-19 is caused by a virus."
1	UK	Health Sciences		"Science has put it beyond reasonable doubt that COVID-19 is caused by a virus."
3	UK	Health Sciences		"Science has put it beyond reasonable doubt that COVID-19 is caused by a virus."
1	UK	Health Sciences		"Science has put it beyond reasonable doubt that COVID-19 is caused by a virus."
1	UK	Health Sciences		"Science has put it beyond reasonable doubt that COVID-19 is caused by a virus."
1	UK	Biology		"Science has put it beyond reasonable doubt that COVID-19 is caused by a virus."
1	UK	Health Sciences		"Science has put it beyond reasonable doubt that COVID-19 is caused by a virus."
1	UK	Health Sciences		"Science has put it beyond reasonable doubt that COVID-19 is caused by a virus."
3	UK	Physics		"Science has put it beyond reasonable doubt that COVID-19 is caused by a virus."
1	UK	Physics		"Science has put it beyond reasonable doubt that COVID-19 is caused by a virus."
1	UK	Biology		"Science has put it beyond reasonable doubt that COVID-19 is caused by a virus."
1	UK	Health Sciences		"Science has put it beyond reasonable doubt that COVID-19 is caused by a virus."
1	UK	Health Sciences		"Science has put it beyond reasonable doubt that COVID-19 is caused by a virus."
1	UK	Health Sciences		"Science has put it beyond reasonable doubt that COVID-19 is caused by a virus."
1	UK	Physics		"Science has put it beyond reasonable doubt that COVID-19 is caused by a virus."
1	UK	Earth Sciences		"Science has put it beyond reasonable doubt that COVID-19 is caused by a virus."
1	UK	Health Sciences		"Science has put it beyond reasonable doubt that COVID-19 is caused by a virus."
1	UK	Health Sciences		"Science has put it beyond reasonable doubt that COVID-19 is caused by a virus."
1	UK	Biology		"Science has put it beyond reasonable doubt that COVID-19 is caused by a virus."
1	UK	Health Sciences		"Science has put it beyond reasonable doubt that COVID-19 is caused by a virus."
1	UK	Health Sciences		"Science has put it beyond reasonable doubt that COVID-19 is caused by a virus."
1	UK	Health Sciences		"Science has put it beyond reasonable doubt that COVID-19 is caused by a virus."
5	UK	Health Sciences		"Science has put it beyond reasonable doubt that COVID-19 is caused by a virus."
1	UK	Health Sciences		"Science has put it beyond reasonable doubt that COVID-19 is caused by a virus."
1	UK	Health Sciences		"Science has put it beyond reasonable doubt that COVID-19 is caused by a virus."
1	UK	Health Sciences		"Science has put it beyond reasonable doubt that COVID-19 is caused by a virus."
1	UK	Physics		"Science has put it beyond reasonable doubt that COVID-19 is caused by a virus."
1	UK	Biology		"Science has put it beyond reasonable doubt that COVID-19 is caused by a virus."
1	UK	Health Sciences		"Science has put it beyond reasonable doubt that COVID-19 is caused by a virus."
1	UK	Health Sciences		"Science has put it beyond reasonable doubt that COVID-19 is caused by a virus."
1	UK	Health Sciences		"Science has put it beyond reasonable doubt that COVID-19 is caused by a virus."
1	UK	Health Sciences		"Science has put it beyond reasonable doubt that COVID-19 is caused by a virus."
2	UK	Health Sciences		"Science has put it beyond reasonable doubt that COVID-19 is caused by a virus."
2	UK	Health Sciences		"Science has put it beyond reasonable doubt that COVID-19 is caused by a virus."
1	UK	Health Sciences		"Science has put it beyond reasonable doubt that COVID-19 is caused by a virus."
1	UK	Health Sciences		"Science has put it beyond reasonable doubt that COVID-19 is caused by a virus."
1	UK	Health Sciences		"Science has put it beyond reasonable doubt that COVID-19 is caused by a virus."
1	UK	Health Sciences		"Science has put it beyond reasonable doubt that COVID-19 is caused by a virus."
1	UK	Health Sciences		"Science has put it beyond reasonable doubt that COVID-19 is caused by a virus."
1	UK	Earth Sciences		"Science has put it beyond reasonable doubt that COVID-19 is caused by a virus."
1	UK	Earth Sciences		"Science has put it beyond reasonable doubt that COVID-19 is caused by a virus."
1	UK	Earth Sciences		"Science has put it beyond reasonable doubt that COVID-19 is caused by a virus."
1	UK	Health Sciences		"Science has put it beyond reasonable doubt that COVID-19 is caused by a virus."
1	UK	Health Sciences		"Science has put it beyond reasonable doubt that COVID-19 is caused by a virus."
1	UK	Biology		"Science has put it beyond reasonable doubt that COVID-19 is caused by a virus."
1	UK	Health Sciences		"Science has put it beyond reasonable doubt that COVID-19 is caused by a virus."
1	UK	Physics		"Science has put it beyond reasonable doubt that COVID-19 is caused by a virus."
1	UK	Earth Sciences		"Science has put it beyond reasonable doubt that COVID-19 is caused by a virus."
1	UK	Health Sciences		"Science has put it beyond reasonable doubt that COVID-19 is caused by a virus."
1	UK	Biology		"Science has put it beyond reasonable doubt that COVID-19 is caused by a virus."
1	UK	Health Sciences		"Science has put it beyond reasonable doubt that COVID-19 is caused by a virus."
1	UK	Biology		"Science has put it beyond reasonable doubt that COVID-19 is caused by a virus."
1	UK	Health Sciences		"Science has put it beyond reasonable doubt that COVID-19 is caused by a virus."
1	UK	Health Sciences		"Science has put it beyond reasonable doubt that COVID-19 is caused by a virus."
2	UK	Physics		"Science has put it beyond reasonable doubt that COVID-19 is caused by a virus."
4	UK	Health Sciences		"Science has put it beyond reasonable doubt that COVID-19 is caused by a virus."
1	UK	Health Sciences		"Science has put it beyond reasonable doubt that COVID-19 is caused by a virus."
1	UK	Health Sciences		"Science has put it beyond reasonable doubt that COVID-19 is caused by a virus."
1	UK	Health Sciences		"Science has put it beyond reasonable doubt that COVID-19 is caused by a virus."
1	UK	Health Sciences		"Science has put it beyond reasonable doubt that COVID-19 is caused by a virus."
1	UK	Biology		"Science has put it beyond reasonable doubt that COVID-19 is caused by a virus."
1	UK	Health Sciences		"Science has put it beyond reasonable doubt that COVID-19 is caused by a virus."
1	UK	Biology		"Science has put it beyond reasonable doubt that COVID-19 is caused by a virus."
1	UK	Biology		"Science has put it beyond reasonable doubt that COVID-19 is caused by a virus."
1	UK	Health Sciences		"Science has put it beyond reasonable doubt that COVID-19 is caused by a virus."
1	UK	Physics		"Science has put it beyond reasonable doubt that COVID-19 is caused by a virus."
1	UK	Health Sciences		"Science has put it beyond reasonable doubt that COVID-19 is caused by a virus."
2	UK	Physics		"Science has put it beyond reasonable doubt that COVID-19 is caused by a virus."
5	UK	Physics		"Science has put it beyond reasonable doubt that COVID-19 is caused by a virus."
1	UK	Health Sciences		"Science has put it beyond reasonable doubt that COVID-19 is caused by a virus."
5	UK	Health Sciences		"Science has put it beyond reasonable doubt that COVID-19 is caused by a virus."
1	UK	Earth Sciences		"Science has put it beyond reasonable doubt that COVID-19 is caused by a virus."
1	UK	Health Sciences		"Science has put it beyond reasonable doubt that COVID-19 is caused by a virus."
1	UK	Health Sciences		"Science has put it beyond reasonable doubt that COVID-19 is caused by a virus."
1	UK	Earth Sciences		"Science has put it beyond reasonable doubt that COVID-19 is caused by a virus."
1	UK	Earth Sciences		"Science has put it beyond reasonable doubt that COVID-19 is caused by a virus."
1	UK	Health Sciences		"Science has put it beyond reasonable doubt that COVID-19 is caused by a virus."
2	UK	Biology		"Science has put it beyond reasonable doubt that COVID-19 is caused by a virus."
1	UK	Health Sciences		"Science has put it beyond reasonable doubt that COVID-19 is caused by a virus."
1	UK	Biology		"Science has put it beyond reasonable doubt that COVID-19 is caused by a virus."
1	UK	Biology		"Science has put it beyond reasonable doubt that COVID-19 is caused by a virus."
2	UK	Biology		"Science has put it beyond reasonable doubt that COVID-19 is caused by a virus."
1	UK	Health Sciences		"Science has put it beyond reasonable doubt that COVID-19 is caused by a virus."
1	UK	Physics		"Science has put it beyond reasonable doubt that COVID-19 is caused by a virus."
1	UK	Earth Sciences		"Science has put it beyond reasonable doubt that COVID-19 is caused by a virus."
2	UK	Health Sciences		"Science has put it beyond reasonable doubt that COVID-19 is caused by a virus."
2	UK	Biology		"Science has put it beyond reasonable doubt that COVID-19 is caused by a virus."
1	UK	Health Sciences		"Science has put it beyond reasonable doubt that COVID-19 is caused by a virus."
1	UK	Health Sciences		"Science has put it beyond reasonable doubt that COVID-19 is caused by a virus."
1	UK	Health Sciences		"Science has put it beyond reasonable doubt that COVID-19 is caused by a virus."
1	UK	Health Sciences		"Science has put it beyond reasonable doubt that COVID-19 is caused by a virus."
2	UK	Health Sciences		"Science has put it beyond reasonable doubt that COVID-19 is caused by a virus."
1	UK	Biology		"Science has put it beyond reasonable doubt that COVID-19 is caused by a virus."
1	UK	Health Sciences		"Science has put it beyond reasonable doubt that COVID-19 is caused by a virus."
1	UK	Chemistry		"Science has put it beyond reasonable doubt that COVID-19 is caused by a virus."
1	UK	Biology		"Science has put it beyond reasonable doubt that COVID-19 is caused by a virus."
1	UK	Biology		"Science has put it beyond reasonable doubt that COVID-19 is caused by a virus."
2	UK	Biology		"Science has put it beyond reasonable doubt that COVID-19 is caused by a virus."
1	UK	Physics		"Science has put it beyond reasonable doubt that COVID-19 is caused by a virus."
1	UK	Biology		"Science has put it beyond reasonable doubt that COVID-19 is caused by a virus."
1	UK	Health Sciences		"Science has put it beyond reasonable doubt that COVID-19 is caused by a virus."
1	UK	Health Sciences		"Science has put it beyond reasonable doubt that COVID-19 is caused by a virus."
1	UK	Health Sciences		"Science has put it beyond reasonable doubt that COVID-19 is caused by a virus."
1	UK	Health Sciences		"Science has put it beyond reasonable doubt that COVID-19 is caused by a virus."
1	UK	Health Sciences		"Science has put it beyond reasonable doubt that COVID-19 is caused by a virus."
1	UK	Physics		"Science has put it beyond reasonable doubt that COVID-19 is caused by a virus."
1	UK	Health Sciences		"Science has put it beyond reasonable doubt that COVID-19 is caused by a virus."
1	UK	Physics		"Science has put it beyond reasonable doubt that COVID-19 is caused by a virus."
1	UK	Biology		"Science has put it beyond reasonable doubt that COVID-19 is caused by a virus."
1	UK	Physics		"Science has put it beyond reasonable doubt that COVID-19 is caused by a virus."
1	UK	Health Sciences		"Science has put it beyond reasonable doubt that COVID-19 is caused by a virus."
1	UK	Earth Sciences		"Science has put it beyond reasonable doubt that COVID-19 is caused by a virus."
1	UK	Health Sciences		"Science has put it beyond reasonable doubt that COVID-19 is caused by a virus."
1	UK	Physics		"Science has put it beyond reasonable doubt that COVID-19 is caused by a virus."
1	UK	Physics		"Science has put it beyond reasonable doubt that COVID-19 is caused by a virus."
1	UK	Health Sciences		"Science has put it beyond reasonable doubt that COVID-19 is caused by a virus."
1	UK	Health Sciences		"Science has put it beyond reasonable doubt that COVID-19 is caused by a virus."
1	UK	Physics		"Science has put it beyond reasonable doubt that COVID-19 is caused by a virus."
1	UK	Health Sciences		"Science has put it beyond reasonable doubt that COVID-19 is caused by a virus."
1	UK	Biology		"Science has put it beyond reasonable doubt that COVID-19 is caused by a virus."
1	UK	Biology		"Science has put it beyond reasonable doubt that COVID-19 is caused by a virus."
1	UK	Health Sciences		"Science has put it beyond reasonable doubt that COVID-19 is caused by a virus."
1	UK	Health Sciences		"Science has put it beyond reasonable doubt that COVID-19 is caused by a virus."
1	UK	Health Sciences		"Science has put it beyond reasonable doubt that COVID-19 is caused by a virus."
1	UK	Health Sciences		"Science has put it beyond reasonable doubt that COVID-19 is caused by a virus."
1	UK	Physics		"Science has put it beyond reasonable doubt that COVID-19 is caused by a virus."
1	UK	Biology		"Science has put it beyond reasonable doubt that COVID-19 is caused by a virus."
1	UK	Health Sciences		"Science has put it beyond reasonable doubt that COVID-19 is caused by a virus."
1	UK	Health Sciences		"Science has put it beyond reasonable doubt that COVID-19 is caused by a virus."
1	UK	Earth Sciences		"Science has put it beyond reasonable doubt that COVID-19 is caused by a virus."
1	UK	Earth Sciences		"Science has put it beyond reasonable doubt that COVID-19 is caused by a virus."
1	UK	Health Sciences		"Science has put it beyond reasonable doubt that COVID-19 is caused by a virus."
1	UK	Physics		"Science has put it beyond reasonable doubt that COVID-19 is caused by a virus."
1	UK	Biology		"Science has put it beyond reasonable doubt that COVID-19 is caused by a virus."
1	UK	Health Sciences		"Science has put it beyond reasonable doubt that COVID-19 is caused by a virus."
2	UK	Health Sciences		"Science has put it beyond reasonable doubt that COVID-19 is caused by a virus."
1	UK	Health Sciences		"Science has put it beyond reasonable doubt that COVID-19 is caused by a virus."
1	UK	Health Sciences		"Science has put it beyond reasonable doubt that COVID-19 is caused by a virus."
1	UK	Chemistry		"Science has put it beyond reasonable doubt that COVID-19 is caused by a virus."
1	UK	Biology		"Science has put it beyond reasonable doubt that COVID-19 is caused by a virus."
1	UK	Health Sciences		"Science has put it beyond reasonable doubt that COVID-19 is caused by a virus."
1	UK	Physics		"Science has put it beyond reasonable doubt that COVID-19 is caused by a virus."
1	UK	Health Sciences		"Science has put it beyond reasonable doubt that COVID-19 is caused by a virus."
1	UK	Health Sciences		"Science has put it beyond reasonable doubt that COVID-19 is caused by a virus."
1	UK	Health Sciences		"Science has put it beyond reasonable doubt that COVID-19 is caused by a virus."
1	UK	Physics		"Science has put it beyond reasonable doubt that COVID-19 is caused by a virus."
1	UK	Physics		"Science has put it beyond reasonable doubt that COVID-19 is caused by a virus."
1	UK	Health Sciences		"Science has put it beyond reasonable doubt that COVID-19 is caused by a virus."
1	UK	Biology		"Science has put it beyond reasonable doubt that COVID-19 is caused by a virus."
1	UK	Health Sciences		"Science has put it beyond reasonable doubt that COVID-19 is caused by a virus."
1	UK	Health Sciences		"Science has put it beyond reasonable doubt that COVID-19 is caused by a virus."
1	UK	Health Sciences		"Science has put it beyond reasonable doubt that COVID-19 is caused by a virus."
1	UK	Health Sciences		"Science has put it beyond reasonable doubt that COVID-19 is caused by a virus."
1	UK	Health Sciences		"Science has put it beyond reasonable doubt that COVID-19 is caused by a virus."
1	UK	Health Sciences		"Science has put it beyond reasonable doubt that COVID-19 is caused by a virus."
1	UK	Physics		"Science has put it beyond reasonable doubt that COVID-19 is caused by a virus."
1	UK	Health Sciences		"Science has put it beyond reasonable doubt that COVID-19 is caused by a virus."
1	UK	Earth Sciences		"Science has put it beyond reasonable doubt that COVID-19 is caused by a virus."
1	UK	Biology		"Science has put it beyond reasonable doubt that COVID-19 is caused by a virus."
1	UK	Physics		"Science has put it beyond reasonable doubt that COVID-19 is caused by a virus."
1	UK	Earth Sciences		"Science has put it beyond reasonable doubt that COVID-19 is caused by a virus."
1	UK	Health Sciences		"Science has put it beyond reasonable doubt that COVID-19 is caused by a virus."
1	UK	Physics		"Science has put it beyond reasonable doubt that COVID-19 is caused by a virus."
1	UK	Health Sciences		"Science has put it beyond reasonable doubt that COVID-19 is caused by a virus."
2	UK	Health Sciences		"Science has put it beyond reasonable doubt that COVID-19 is caused by a virus."
1	UK	Chemistry		"Science has put it beyond reasonable doubt that COVID-19 is caused by a virus."
1	UK	Health Sciences		"Science has put it beyond reasonable doubt that COVID-19 is caused by a virus."
1	UK	Physics		"Science has put it beyond reasonable doubt that COVID-19 is caused by a virus."
2	UK	Earth Sciences		"Science has put it beyond reasonable doubt that COVID-19 is caused by a virus."
1	UK	Biology		"Science has put it beyond reasonable doubt that COVID-19 is caused by a virus."
1	UK	Health Sciences		"Science has put it beyond reasonable doubt that COVID-19 is caused by a virus."
1	UK	Earth Sciences		"Science has put it beyond reasonable doubt that COVID-19 is caused by a virus."
1	UK	Earth Sciences		"Science has put it beyond reasonable doubt that COVID-19 is caused by a virus."
1	UK	Health Sciences		"Science has put it beyond reasonable doubt that COVID-19 is caused by a virus."
1	UK	Chemistry		"Science has put it beyond reasonable doubt that COVID-19 is caused by a virus."
1	UK	Health Sciences		"Science has put it beyond reasonable doubt that COVID-19 is caused by a virus."
1	UK	Health Sciences		"Science has put it beyond reasonable doubt that COVID-19 is caused by a virus."
1	UK	Physics		"Science has put it beyond reasonable doubt that COVID-19 is caused by a virus."
1	UK	Biology		"Science has put it beyond reasonable doubt that COVID-19 is caused by a virus."
1	UK	Health Sciences		"Science has put it beyond reasonable doubt that COVID-19 is caused by a virus."
2	UK	Physics		"Science has put it beyond reasonable doubt that COVID-19 is caused by a virus."
1	UK	Health Sciences		"Science has put it beyond reasonable doubt that COVID-19 is caused by a virus."
1	UK	Chemistry		"Science has put it beyond reasonable doubt that COVID-19 is caused by a virus."
1	UK	Health Sciences		"Science has put it beyond reasonable doubt that COVID-19 is caused by a virus."
1	UK	Biology		"Science has put it beyond reasonable doubt that COVID-19 is caused by a virus."
1	UK	Biology		"Science has put it beyond reasonable doubt that COVID-19 is caused by a virus."
1	UK	Health Sciences		"Science has put it beyond reasonable doubt that COVID-19 is caused by a virus."
1	UK	Biology		"Science has put it beyond reasonable doubt that COVID-19 is caused by a virus."
1	UK	Physics		"Science has put it beyond reasonable doubt that COVID-19 is caused by a virus."
1	UK	Health Sciences		"Science has put it beyond reasonable doubt that COVID-19 is caused by a virus."
1	UK	Biology		"Science has put it beyond reasonable doubt that COVID-19 is caused by a virus."
1	UK	Health Sciences		"Science has put it beyond reasonable doubt that COVID-19 is caused by a virus."
1	UK	Physics		"Science has put it beyond reasonable doubt that COVID-19 is caused by a virus."
1	UK	Health Sciences		"Science has put it beyond reasonable doubt that COVID-19 is caused by a virus."
1	UK	Health Sciences		"Science has put it beyond reasonable doubt that COVID-19 is caused by a virus."
1	UK	Chemistry		"Science has put it beyond reasonable doubt that COVID-19 is caused by a virus."
1	UK	Biology		"Science has put it beyond reasonable doubt that COVID-19 is caused by a virus."
1	UK	Health Sciences		"Science has put it beyond reasonable doubt that COVID-19 is caused by a virus."
1	UK	Biology		"Science has put it beyond reasonable doubt that COVID-19 is caused by a virus."
1	UK	Health Sciences		"Science has put it beyond reasonable doubt that COVID-19 is caused by a virus."
1	UK	Earth Sciences		"Science has put it beyond reasonable doubt that COVID-19 is caused by a virus."
1	UK	Earth Sciences		"Science has put it beyond reasonable doubt that COVID-19 is caused by a virus."
1	UK	Health Sciences		"Science has put it beyond reasonable doubt that COVID-19 is caused by a virus."
1	UK	Health Sciences		"Science has put it beyond reasonable doubt that COVID-19 is caused by a virus."
2	UK	Health Sciences		"Science has put it beyond reasonable doubt that COVID-19 is caused by a virus."
1	UK	Physics		"Science has put it beyond reasonable doubt that COVID-19 is caused by a virus."
1	UK	Physics		"Science has put it beyond reasonable doubt that COVID-19 is caused by a virus."
1	UK	Health Sciences		"Science has put it beyond reasonable doubt that COVID-19 is caused by a virus."
1	UK	Biology		"Science has put it beyond reasonable doubt that COVID-19 is caused by a virus."
1	UK	Health Sciences		"Science has put it beyond reasonable doubt that COVID-19 is caused by a virus."
1	UK	Health Sciences		"Science has put it beyond reasonable doubt that COVID-19 is caused by a virus."
1	UK	Health Sciences		"Science has put it beyond reasonable doubt that COVID-19 is caused by a virus."
1	UK	Health Sciences		"Science has put it beyond reasonable doubt that COVID-19 is caused by a virus."
1	UK	Earth Sciences		"Science has put it beyond reasonable doubt that COVID-19 is caused by a virus."
1	UK	Physics		"Science has put it beyond reasonable doubt that COVID-19 is caused by a virus."
1	UK	Health Sciences		"Science has put it beyond reasonable doubt that COVID-19 is caused by a virus."
1	UK	Biology		"Science has put it beyond reasonable doubt that COVID-19 is caused by a virus."
1	UK	Physics		"Science has put it beyond reasonable doubt that COVID-19 is caused by a virus."
1	UK	Biology		"Science has put it beyond reasonable doubt that COVID-19 is caused by a virus."
1	UK	Health Sciences		"Science has put it beyond reasonable doubt that COVID-19 is caused by a virus."
1	UK	Health Sciences		"Science has put it beyond reasonable doubt that COVID-19 is caused by a virus."
1	UK	Health Sciences		"Science has put it beyond reasonable doubt that COVID-19 is caused by a virus."
1	UK	Health Sciences		"Science has put it beyond reasonable doubt that COVID-19 is caused by a virus."
1	UK	Health Sciences		"Science has put it beyond reasonable doubt that COVID-19 is caused by a virus."
1	UK	Chemistry		"Science has put it beyond reasonable doubt that COVID-19 is caused by a virus."
1	UK	Health Sciences		"Science has put it beyond reasonable doubt that COVID-19 is caused by a virus."
1	UK	Earth Sciences		"Science has put it beyond reasonable doubt that COVID-19 is caused by a virus."
1	UK	Physics		"Science has put it beyond reasonable doubt that COVID-19 is caused by a virus."
1	UK	Health Sciences		"Science has put it beyond reasonable doubt that COVID-19 is caused by a virus."
1	UK	Physics		"Science has put it beyond reasonable doubt that COVID-19 is caused by a virus."
1	UK	Health Sciences		"Science has put it beyond reasonable doubt that COVID-19 is caused by a virus."
1	UK	Earth Sciences		"Science has put it beyond reasonable doubt that COVID-19 is caused by a virus."
2	UK	Physics		"Science has put it beyond reasonable doubt that COVID-19 is caused by a virus."
2	UK	Health Sciences		"Science has put it beyond reasonable doubt that COVID-19 is caused by a virus."
1	UK	Health Sciences		"Science has put it beyond reasonable doubt that COVID-19 is caused by a virus."
1	UK	Health Sciences		"Science has put it beyond reasonable doubt that COVID-19 is caused by a virus."
1	UK	Biology		"Science has put it beyond reasonable doubt that COVID-19 is caused by a virus."
1	UK	Earth Sciences		"Science has put it beyond reasonable doubt that COVID-19 is caused by a virus."
1	UK	Health Sciences		"Science has put it beyond reasonable doubt that COVID-19 is caused by a virus."
1	UK	Health Sciences		"Science has put it beyond reasonable doubt that COVID-19 is caused by a virus."
1	UK	Biology		"Science has put it beyond reasonable doubt that COVID-19 is caused by a virus."
1	UK	Earth Sciences		"Science has put it beyond reasonable doubt that COVID-19 is caused by a virus."
2	UK	Physics		"Science has put it beyond reasonable doubt that COVID-19 is caused by a virus."
1	UK	Health Sciences		"Science has put it beyond reasonable doubt that COVID-19 is caused by a virus."
1	UK	Health Sciences		"Science has put it beyond reasonable doubt that COVID-19 is caused by a virus."
1	UK	Health Sciences		"Science has put it beyond reasonable doubt that COVID-19 is caused by a virus."
2	UK	Health Sciences		"Science has put it beyond reasonable doubt that COVID-19 is caused by a virus."
1	UK	Physics		"Science has put it beyond reasonable doubt that COVID-19 is caused by a virus."
1	UK	Health Sciences		"Science has put it beyond reasonable doubt that COVID-19 is caused by a virus."
1	UK	Biology		"Science has put it beyond reasonable doubt that COVID-19 is caused by a virus."
1	UK	Health Sciences		"Science has put it beyond reasonable doubt that COVID-19 is caused by a virus."
1	UK	Biology		"Science has put it beyond reasonable doubt that COVID-19 is caused by a virus."
1	UK	Health Sciences		"Science has put it beyond reasonable doubt that COVID-19 is caused by a virus."
1	UK	Earth Sciences		"Science has put it beyond reasonable doubt that COVID-19 is caused by a virus."
1	UK	Health Sciences		"Science has put it beyond reasonable doubt that COVID-19 is caused by a virus."
1	UK	Health Sciences		"Science has put it beyond reasonable doubt that COVID-19 is caused by a virus."
1	UK	Biology		"Science has put it beyond reasonable doubt that COVID-19 is caused by a virus."
1	UK	Health Sciences		"Science has put it beyond reasonable doubt that COVID-19 is caused by a virus."
5	UK	Physics		"Science has put it beyond reasonable doubt that COVID-19 is caused by a virus."
1	UK	Earth Sciences		"Science has put it beyond reasonable doubt that COVID-19 is caused by a virus."
1	UK	Health Sciences		"Science has put it beyond reasonable doubt that COVID-19 is caused by a virus."
1	UK	Physics		"Science has put it beyond reasonable doubt that COVID-19 is caused by a virus."
1	UK	Health Sciences		"Science has put it beyond reasonable doubt that COVID-19 is caused by a virus."
2	UK	Health Sciences		"Science has put it beyond reasonable doubt that COVID-19 is caused by a virus."
1	UK	Biology		"Science has put it beyond reasonable doubt that COVID-19 is caused by a virus."
1	UK	Chemistry		"Science has put it beyond reasonable doubt that COVID-19 is caused by a virus."
1	UK	Biology		"Science has put it beyond reasonable doubt that COVID-19 is caused by a virus."
1	UK	Physics		"Science has put it beyond reasonable doubt that COVID-19 is caused by a virus."
1	UK	Physics		"Science has put it beyond reasonable doubt that COVID-19 is caused by a virus."
1	UK	Health Sciences		"Science has put it beyond reasonable doubt that COVID-19 is caused by a virus."
3	UK	Physics		"Science has put it beyond reasonable doubt that COVID-19 is caused by a virus."
1	UK	Earth Sciences		"Science has put it beyond reasonable doubt that COVID-19 is caused by a virus."
1	UK	Health Sciences		"Science has put it beyond reasonable doubt that COVID-19 is caused by a virus."
1	UK	Earth Sciences		"Science has put it beyond reasonable doubt that COVID-19 is caused by a virus."
1	UK	Health Sciences		"Science has put it beyond reasonable doubt that COVID-19 is caused by a virus."
1	UK	Physics		"Science has put it beyond reasonable doubt that COVID-19 is caused by a virus."
1	UK	Health Sciences		"Science has put it beyond reasonable doubt that COVID-19 is caused by a virus."
1	UK	Health Sciences		"Science has put it beyond reasonable doubt that COVID-19 is caused by a virus."
1	UK	Earth Sciences		"Science has put it beyond reasonable doubt that COVID-19 is caused by a virus."
1	UK	Biology		"Science has put it beyond reasonable doubt that COVID-19 is caused by a virus."
1	UK	Health Sciences		"Science has put it beyond reasonable doubt that COVID-19 is caused by a virus."
1	UK	Physics		"Science has put it beyond reasonable doubt that COVID-19 is caused by a virus."
1	UK	Physics		"Science has put it beyond reasonable doubt that COVID-19 is caused by a virus."
1	UK	Health Sciences		"Science has put it beyond reasonable doubt that COVID-19 is caused by a virus."
1	UK	Health Sciences		"Science has put it beyond reasonable doubt that COVID-19 is caused by a virus."
1	UK	Health Sciences		"Science has put it beyond reasonable doubt that COVID-19 is caused by a virus."
1	UK	Earth Sciences		"Science has put it beyond reasonable doubt that COVID-19 is caused by a virus."
1	UK	Health Sciences		"Science has put it beyond reasonable doubt that COVID-19 is caused by a virus."
1	UK	Physics		"Science has put it beyond reasonable doubt that COVID-19 is caused by a virus."
1	UK	Health Sciences		"Science has put it beyond reasonable doubt that COVID-19 is caused by a virus."
1	UK	Biology		"Science has put it beyond reasonable doubt that COVID-19 is caused by a virus."
1	UK	Health Sciences		"Science has put it beyond reasonable doubt that COVID-19 is caused by a virus."
1	UK	Chemistry		"Science has put it beyond reasonable doubt that COVID-19 is caused by a virus."
2	UK	Biology		"Science has put it beyond reasonable doubt that COVID-19 is caused by a virus."
1	UK	Biology		"Science has put it beyond reasonable doubt that COVID-19 is caused by a virus."
1	UK	Biology		"Science has put it beyond reasonable doubt that COVID-19 is caused by a virus."
1	UK	Physics		"Science has put it beyond reasonable doubt that COVID-19 is caused by a virus."
1	UK	Biology		"Science has put it beyond reasonable doubt that COVID-19 is caused by a virus."
1	UK	Earth Sciences		"Science has put it beyond reasonable doubt that COVID-19 is caused by a virus."
1	UK	Physics		"Science has put it beyond reasonable doubt that COVID-19 is caused by a virus."
1	UK	Health Sciences		"Science has put it beyond reasonable doubt that COVID-19 is caused by a virus."
1	UK	Health Sciences		"Science has put it beyond reasonable doubt that COVID-19 is caused by a virus."
1	UK	Physics		"Science has put it beyond reasonable doubt that COVID-19 is caused by a virus."
2	UK	Physics		"Science has put it beyond reasonable doubt that COVID-19 is caused by a virus."
1	UK	Health Sciences		"Science has put it beyond reasonable doubt that COVID-19 is caused by a virus."
1	UK	Health Sciences		"Science has put it beyond reasonable doubt that COVID-19 is caused by a virus."
1	UK	Biology		"Science has put it beyond reasonable doubt that COVID-19 is caused by a virus."
1	UK	Health Sciences		"Science has put it beyond reasonable doubt that COVID-19 is caused by a virus."
1	UK	Health Sciences		"Science has put it beyond reasonable doubt that COVID-19 is caused by a virus."
1	UK	Biology		"Science has put it beyond reasonable doubt that COVID-19 is caused by a virus."
1	UK	Biology		"Science has put it beyond reasonable doubt that COVID-19 is caused by a virus."
2	UK	Physics		"Science has put it beyond reasonable doubt that COVID-19 is caused by a virus."
1	UK	Health Sciences		"Science has put it beyond reasonable doubt that COVID-19 is caused by a virus."
1	UK	Health Sciences		"Science has put it beyond reasonable doubt that COVID-19 is caused by a virus."
1	UK	Physics		"Science has put it beyond reasonable doubt that COVID-19 is caused by a virus."
1	UK	Health Sciences		"Science has put it beyond reasonable doubt that COVID-19 is caused by a virus."
1	UK	Biology		"Science has put it beyond reasonable doubt that COVID-19 is caused by a virus."
1	UK	Physics		"Science has put it beyond reasonable doubt that COVID-19 is caused by a virus."
5	UK	Health Sciences		"Science has put it beyond reasonable doubt that COVID-19 is caused by a virus."
1	UK	Chemistry		"Science has put it beyond reasonable doubt that COVID-19 is caused by a virus."
1	UK	Health Sciences		"Science has put it beyond reasonable doubt that COVID-19 is caused by a virus."
1	UK	Earth Sciences		"Science has put it beyond reasonable doubt that COVID-19 is caused by a virus."
1	UK	Physics		"Science has put it beyond reasonable doubt that COVID-19 is caused by a virus."
1	UK	Physics		"Science has put it beyond reasonable doubt that COVID-19 is caused by a virus."
1	UK	Biology		"Science has put it beyond reasonable doubt that COVID-19 is caused by a virus."
1	UK	Health Sciences		"Science has put it beyond reasonable doubt that COVID-19 is caused by a virus."
1	UK	Health Sciences		"Science has put it beyond reasonable doubt that COVID-19 is caused by a virus."
1	UK	Health Sciences		"Science has put it beyond reasonable doubt that COVID-19 is caused by a virus."
1	UK	Health Sciences		"Science has put it beyond reasonable doubt that COVID-19 is caused by a virus."
1	UK	Biology		"Science has put it beyond reasonable doubt that COVID-19 is caused by a virus."
1	UK	Health Sciences		"Science has put it beyond reasonable doubt that COVID-19 is caused by a virus."
1	UK	Health Sciences		"Science has put it beyond reasonable doubt that COVID-19 is caused by a virus."
1	UK	Health Sciences		"Science has put it beyond reasonable doubt that COVID-19 is caused by a virus."
1	UK	Health Sciences		"Science has put it beyond reasonable doubt that COVID-19 is caused by a virus."
1	UK	Chemistry		"Science has put it beyond reasonable doubt that COVID-19 is caused by a virus."
1	UK	Physics		"Science has put it beyond reasonable doubt that COVID-19 is caused by a virus."
1	UK	Biology		"Science has put it beyond reasonable doubt that COVID-19 is caused by a virus."
1	UK	Biology		"Science has put it beyond reasonable doubt that COVID-19 is caused by a virus."
1	UK	Physics		"Science has put it beyond reasonable doubt that COVID-19 is caused by a virus."
2	UK	Physics		"Science has put it beyond reasonable doubt that COVID-19 is caused by a virus."
1	UK	Health Sciences		"Science has put it beyond reasonable doubt that COVID-19 is caused by a virus."
1	UK	Biology		"Science has put it beyond reasonable doubt that COVID-19 is caused by a virus."
1	UK	Health Sciences		"Science has put it beyond reasonable doubt that COVID-19 is caused by a virus."
1	UK	Health Sciences		"Science has put it beyond reasonable doubt that COVID-19 is caused by a virus."
1	UK	Health Sciences		"Science has put it beyond reasonable doubt that COVID-19 is caused by a virus."
1	UK	Health Sciences		"Science has put it beyond reasonable doubt that COVID-19 is caused by a virus."
1	UK	Earth Sciences		"Science has put it beyond reasonable doubt that COVID-19 is caused by a virus."
1	UK	Health Sciences		"Science has put it beyond reasonable doubt that COVID-19 is caused by a virus."
1	UK	Health Sciences		"Science has put it beyond reasonable doubt that COVID-19 is caused by a virus."
1	UK	Biology		"Science has put it beyond reasonable doubt that COVID-19 is caused by a virus."
1	UK	Physics		"Science has put it beyond reasonable doubt that COVID-19 is caused by a virus."
1	UK	Health Sciences		"Science has put it beyond reasonable doubt that COVID-19 is caused by a virus."
1	UK	Health Sciences		"Science has put it beyond reasonable doubt that COVID-19 is caused by a virus."
1	UK	Health Sciences		"Science has put it beyond reasonable doubt that COVID-19 is caused by a virus."
1	UK	Biology		"Science has put it beyond reasonable doubt that COVID-19 is caused by a virus."
1	UK	Biology		"Science has put it beyond reasonable doubt that COVID-19 is caused by a virus."
2	UK	Earth Sciences		"Science has put it beyond reasonable doubt that COVID-19 is caused by a virus."
1	UK	Health Sciences		"Science has put it beyond reasonable doubt that COVID-19 is caused by a virus."
1	UK	Biology		"Science has put it beyond reasonable doubt that COVID-19 is caused by a virus."
2	UK	Health Sciences		"Science has put it beyond reasonable doubt that COVID-19 is caused by a virus."
1	UK	Health Sciences		"Science has put it beyond reasonable doubt that COVID-19 is caused by a virus."
1	UK	Physics		"Science has put it beyond reasonable doubt that COVID-19 is caused by a virus."
1	UK	Health Sciences		"Science has put it beyond reasonable doubt that COVID-19 is caused by a virus."
1	UK	Chemistry		"Science has put it beyond reasonable doubt that COVID-19 is caused by a virus."
1	UK	Physics		"Science has put it beyond reasonable doubt that COVID-19 is caused by a virus."
1	UK	Health Sciences		"Science has put it beyond reasonable doubt that COVID-19 is caused by a virus."
1	UK	Health Sciences		"Science has put it beyond reasonable doubt that COVID-19 is caused by a virus."
1	UK	Health Sciences		"Science has put it beyond reasonable doubt that COVID-19 is caused by a virus."
5	UK	Health Sciences		"Science has put it beyond reasonable doubt that COVID-19 is caused by a virus."
1	UK	Health Sciences		"Science has put it beyond reasonable doubt that COVID-19 is caused by a virus."
1	UK	Biology		"Science has put it beyond reasonable doubt that COVID-19 is caused by a virus."
1	UK	Physics		"Science has put it beyond reasonable doubt that COVID-19 is caused by a virus."
1	UK	Health Sciences		"Science has put it beyond reasonable doubt that COVID-19 is caused by a virus."
1	UK	Health Sciences		"Science has put it beyond reasonable doubt that COVID-19 is caused by a virus."
1	UK	Biology		"Science has put it beyond reasonable doubt that COVID-19 is caused by a virus."
1	UK	Biology		"Science has put it beyond reasonable doubt that COVID-19 is caused by a virus."
2	UK	Health Sciences		"Science has put it beyond reasonable doubt that COVID-19 is caused by a virus."
1	UK	Earth Sciences		"Science has put it beyond reasonable doubt that COVID-19 is caused by a virus."
1	UK	Earth Sciences		"Science has put it beyond reasonable doubt that COVID-19 is caused by a virus."
1	UK	Health Sciences		"Science has put it beyond reasonable doubt that COVID-19 is caused by a virus."
1	UK	Biology		"Science has put it beyond reasonable doubt that COVID-19 is caused by a virus."
1	UK	Health Sciences		"Science has put it beyond reasonable doubt that COVID-19 is caused by a virus."
1	UK	Biology		"Science has put it beyond reasonable doubt that COVID-19 is caused by a virus."
1	UK	Health Sciences		"Science has put it beyond reasonable doubt that COVID-19 is caused by a virus."
1	UK	Biology		"Science has put it beyond reasonable doubt that COVID-19 is caused by a virus."
1	UK	Health Sciences		"Science has put it beyond reasonable doubt that COVID-19 is caused by a virus."
1	UK	Health Sciences		"Science has put it beyond reasonable doubt that COVID-19 is caused by a virus."
1	UK	Physics		"Science has put it beyond reasonable doubt that COVID-19 is caused by a virus."
1	UK	Health Sciences		"Science has put it beyond reasonable doubt that COVID-19 is caused by a virus."
1	UK	Chemistry		"Science has put it beyond reasonable doubt that COVID-19 is caused by a virus."
1	UK	Earth Sciences		"Science has put it beyond reasonable doubt that COVID-19 is caused by a virus."
1	UK	Biology		"Science has put it beyond reasonable doubt that COVID-19 is caused by a virus."
1	UK	Physics		"Science has put it beyond reasonable doubt that COVID-19 is caused by a virus."
1	UK	Biology		"Science has put it beyond reasonable doubt that COVID-19 is caused by a virus."
1	UK	Physics		"Science has put it beyond reasonable doubt that COVID-19 is caused by a virus."
1	UK	Health Sciences		"Science has put it beyond reasonable doubt that COVID-19 is caused by a virus."
1	UK	Biology		"Science has put it beyond reasonable doubt that COVID-19 is caused by a virus."
1	UK	Health Sciences		"Science has put it beyond reasonable doubt that COVID-19 is caused by a virus."
1	UK	Health Sciences		"Science has put it beyond reasonable doubt that COVID-19 is caused by a virus."
1	UK	Health Sciences		"Science has put it beyond reasonable doubt that COVID-19 is caused by a virus."
1	UK	Chemistry		"Science has put it beyond reasonable doubt that COVID-19 is caused by a virus."
1	UK	Chemistry		"Science has put it beyond reasonable doubt that COVID-19 is caused by a virus."
5	UK	Health Sciences		"Science has put it beyond reasonable doubt that COVID-19 is caused by a virus."
1	UK	Health Sciences		"Science has put it beyond reasonable doubt that COVID-19 is caused by a virus."
1	UK	Biology		"Science has put it beyond reasonable doubt that COVID-19 is caused by a virus."
1	UK	Biology		"Science has put it beyond reasonable doubt that COVID-19 is caused by a virus."
1	UK	Health Sciences		"Science has put it beyond reasonable doubt that COVID-19 is caused by a virus."
1	UK	Health Sciences		"Science has put it beyond reasonable doubt that COVID-19 is caused by a virus."
1	UK	Earth Sciences		"Science has put it beyond reasonable doubt that COVID-19 is caused by a virus."
1	UK	Health Sciences		"Science has put it beyond reasonable doubt that COVID-19 is caused by a virus."
1	UK	Health Sciences		"Science has put it beyond reasonable doubt that COVID-19 is caused by a virus."
1	UK	Biology		"Science has put it beyond reasonable doubt that COVID-19 is caused by a virus."
1	UK	Health Sciences		"Science has put it beyond reasonable doubt that COVID-19 is caused by a virus."
1	UK	Health Sciences		"Science has put it beyond reasonable doubt that COVID-19 is caused by a virus."
1	UK	Biology		"Science has put it beyond reasonable doubt that COVID-19 is caused by a virus."
1	UK	Physics		"Science has put it beyond reasonable doubt that COVID-19 is caused by a virus."
1	UK	Physics		"Science has put it beyond reasonable doubt that COVID-19 is caused by a virus."
1	UK	Health Sciences		"Science has put it beyond reasonable doubt that COVID-19 is caused by a virus."
1	UK	Physics		"Science has put it beyond reasonable doubt that COVID-19 is caused by a virus."
3	UK	Health Sciences		"Science has put it beyond reasonable doubt that COVID-19 is caused by a virus."
1	UK	Biology		"Science has put it beyond reasonable doubt that COVID-19 is caused by a virus."
1	UK	Health Sciences		"Science has put it beyond reasonable doubt that COVID-19 is caused by a virus."
1	UK	Earth Sciences		"Science has put it beyond reasonable doubt that COVID-19 is caused by a virus."
1	UK	Physics		"Science has put it beyond reasonable doubt that COVID-19 is caused by a virus."
1	UK	Earth Sciences		"Science has put it beyond reasonable doubt that COVID-19 is caused by a virus."
1	UK	Health Sciences		"Science has put it beyond reasonable doubt that COVID-19 is caused by a virus."
1	UK	Biology		"Science has put it beyond reasonable doubt that COVID-19 is caused by a virus."
5	UK	Health Sciences		"Science has put it beyond reasonable doubt that COVID-19 is caused by a virus."
1	UK	Health Sciences		"Science has put it beyond reasonable doubt that COVID-19 is caused by a virus."
1	UK	Chemistry		"Science has put it beyond reasonable doubt that COVID-19 is caused by a virus."
1	UK	Health Sciences		"Science has put it beyond reasonable doubt that COVID-19 is caused by a virus."
1	UK	Health Sciences		"Science has put it beyond reasonable doubt that COVID-19 is caused by a virus."
1	UK	Health Sciences		"Science has put it beyond reasonable doubt that COVID-19 is caused by a virus."
1	UK	Health Sciences		"Science has put it beyond reasonable doubt that COVID-19 is caused by a virus."
2	UK	Physics		"Science has put it beyond reasonable doubt that COVID-19 is caused by a virus."
1	UK	Physics		"Science has put it beyond reasonable doubt that COVID-19 is caused by a virus."
1	UK	Health Sciences		"Science has put it beyond reasonable doubt that COVID-19 is caused by a virus."
1	UK	Health Sciences		"Science has put it beyond reasonable doubt that COVID-19 is caused by a virus."
1	UK	Earth Sciences		"Science has put it beyond reasonable doubt that COVID-19 is caused by a virus."
1	UK	Biology		"Science has put it beyond reasonable doubt that COVID-19 is caused by a virus."
1	UK	Health Sciences		"Science has put it beyond reasonable doubt that COVID-19 is caused by a virus."
1	UK	Biology		"Science has put it beyond reasonable doubt that COVID-19 is caused by a virus."
1	UK	Biology		"Science has put it beyond reasonable doubt that COVID-19 is caused by a virus."
1	UK	Physics		"Science has put it beyond reasonable doubt that COVID-19 is caused by a virus."
1	UK	Health Sciences		"Science has put it beyond reasonable doubt that COVID-19 is caused by a virus."
5	UK	Health Sciences		"Science has put it beyond reasonable doubt that COVID-19 is caused by a virus."
1	UK	Biology		"Science has put it beyond reasonable doubt that COVID-19 is caused by a virus."
1	UK	Health Sciences		"Science has put it beyond reasonable doubt that COVID-19 is caused by a virus."
1	UK	Biology		"Science has put it beyond reasonable doubt that COVID-19 is caused by a virus."
1	UK	Physics		"Science has put it beyond reasonable doubt that COVID-19 is caused by a virus."
1	UK	Physics		"Science has put it beyond reasonable doubt that COVID-19 is caused by a virus."
1	UK	Chemistry		"Science has put it beyond reasonable doubt that COVID-19 is caused by a virus."
1	UK	Health Sciences		"Science has put it beyond reasonable doubt that COVID-19 is caused by a virus."
1	UK	Health Sciences		"Science has put it beyond reasonable doubt that COVID-19 is caused by a virus."
1	UK	Health Sciences		"Science has put it beyond reasonable doubt that COVID-19 is caused by a virus."
1	UK	Health Sciences		"Science has put it beyond reasonable doubt that COVID-19 is caused by a virus."
2	UK	Physics		"Science has put it beyond reasonable doubt that COVID-19 is caused by a virus."
1	UK	Health Sciences		"Science has put it beyond reasonable doubt that COVID-19 is caused by a virus."
1	UK	Chemistry		"Science has put it beyond reasonable doubt that COVID-19 is caused by a virus."
1	UK	Health Sciences		"Science has put it beyond reasonable doubt that COVID-19 is caused by a virus."
1	UK	Physics		"Science has put it beyond reasonable doubt that COVID-19 is caused by a virus."
2	UK	Health Sciences		"Science has put it beyond reasonable doubt that COVID-19 is caused by a virus."
1	UK	Biology		"Science has put it beyond reasonable doubt that COVID-19 is caused by a virus."
5	UK	Health Sciences		"Science has put it beyond reasonable doubt that COVID-19 is caused by a virus."
1	UK	Health Sciences		"Science has put it beyond reasonable doubt that COVID-19 is caused by a virus."
1	UK	Health Sciences		"Science has put it beyond reasonable doubt that COVID-19 is caused by a virus."
1	UK	Biology		"Science has put it beyond reasonable doubt that COVID-19 is caused by a virus."
1	UK	Health Sciences		"Science has put it beyond reasonable doubt that COVID-19 is caused by a virus."
1	UK	Physics		"Science has put it beyond reasonable doubt that COVID-19 is caused by a virus."
1	UK	Health Sciences		"Science has put it beyond reasonable doubt that COVID-19 is caused by a virus."
1	UK	Biology		"Science has put it beyond reasonable doubt that COVID-19 is caused by a virus."
2	UK	Biology		"Science has put it beyond reasonable doubt that COVID-19 is caused by a virus."
5	UK	Physics		"Science has put it beyond reasonable doubt that COVID-19 is caused by a virus."
1	UK	Health Sciences		"Science has put it beyond reasonable doubt that COVID-19 is caused by a virus."
2	UK	Biology		"Science has put it beyond reasonable doubt that COVID-19 is caused by a virus."
1	UK	Health Sciences		"Science has put it beyond reasonable doubt that COVID-19 is caused by a virus."
5	UK	Health Sciences		"Science has put it beyond reasonable doubt that COVID-19 is caused by a virus."
1	UK	Biology		"Science has put it beyond reasonable doubt that COVID-19 is caused by a virus."
1	UK	Health Sciences		"Science has put it beyond reasonable doubt that COVID-19 is caused by a virus."
1	UK	Physics		"Science has put it beyond reasonable doubt that COVID-19 is caused by a virus."
1	UK	Chemistry		"Science has put it beyond reasonable doubt that COVID-19 is caused by a virus."
1	UK	Physics		"Science has put it beyond reasonable doubt that COVID-19 is caused by a virus."
1	UK	Health Sciences		"Science has put it beyond reasonable doubt that COVID-19 is caused by a virus."
1	UK	Biology		"Science has put it beyond reasonable doubt that COVID-19 is caused by a virus."
1	UK	Biology		"Science has put it beyond reasonable doubt that COVID-19 is caused by a virus."
1	UK	Physics		"Science has put it beyond reasonable doubt that COVID-19 is caused by a virus."
2	UK	Physics		"Science has put it beyond reasonable doubt that COVID-19 is caused by a virus."
1	UK	Health Sciences		"Science has put it beyond reasonable doubt that COVID-19 is caused by a virus."
1	UK	Health Sciences		"Science has put it beyond reasonable doubt that COVID-19 is caused by a virus."
1	UK	Chemistry		"Science has put it beyond reasonable doubt that COVID-19 is caused by a virus."
2	UK	Health Sciences		"Science has put it beyond reasonable doubt that COVID-19 is caused by a virus."
1	UK	Earth Sciences		"Science has put it beyond reasonable doubt that COVID-19 is caused by a virus."
1	UK	Health Sciences		"Science has put it beyond reasonable doubt that COVID-19 is caused by a virus."
1	UK	Physics		"Science has put it beyond reasonable doubt that COVID-19 is caused by a virus."
1	UK	Chemistry		"Science has put it beyond reasonable doubt that COVID-19 is caused by a virus."
1	UK	Health Sciences		"Science has put it beyond reasonable doubt that COVID-19 is caused by a virus."
1	UK	Chemistry		"Science has put it beyond reasonable doubt that COVID-19 is caused by a virus."
1	UK	Health Sciences		"Science has put it beyond reasonable doubt that COVID-19 is caused by a virus."
1	UK	Chemistry		"Science has put it beyond reasonable doubt that COVID-19 is caused by a virus."
1	UK	Biology		"Science has put it beyond reasonable doubt that COVID-19 is caused by a virus."
1	UK	Earth Sciences		"Science has put it beyond reasonable doubt that COVID-19 is caused by a virus."
1	UK	Health Sciences		"Science has put it beyond reasonable doubt that COVID-19 is caused by a virus."
1	UK	Health Sciences		"Science has put it beyond reasonable doubt that COVID-19 is caused by a virus."
1	UK	Health Sciences		"Science has put it beyond reasonable doubt that COVID-19 is caused by a virus."
1	UK	Biology		"Science has put it beyond reasonable doubt that COVID-19 is caused by a virus."
1	UK	Health Sciences		"Science has put it beyond reasonable doubt that COVID-19 is caused by a virus."
1	UK	Chemistry		"Science has put it beyond reasonable doubt that COVID-19 is caused by a virus."
1	UK	Health Sciences		"Science has put it beyond reasonable doubt that COVID-19 is caused by a virus."
1	UK	Health Sciences		"Science has put it beyond reasonable doubt that COVID-19 is caused by a virus."
2	UK	Health Sciences		"Science has put it beyond reasonable doubt that COVID-19 is caused by a virus."
1	UK	Physics		"Science has put it beyond reasonable doubt that COVID-19 is caused by a virus."
1	UK	Health Sciences		"Science has put it beyond reasonable doubt that COVID-19 is caused by a virus."
1	UK	Health Sciences		"Science has put it beyond reasonable doubt that COVID-19 is caused by a virus."
1	UK	Health Sciences		"Science has put it beyond reasonable doubt that COVID-19 is caused by a virus."
1	UK	Health Sciences		"Science has put it beyond reasonable doubt that COVID-19 is caused by a virus."
1	UK	Health Sciences		"Science has put it beyond reasonable doubt that COVID-19 is caused by a virus."
2	UK	Health Sciences		"Science has put it beyond reasonable doubt that COVID-19 is caused by a virus."
1	UK	Physics		"Science has put it beyond reasonable doubt that COVID-19 is caused by a virus."
1	UK	Health Sciences		"Science has put it beyond reasonable doubt that COVID-19 is caused by a virus."
1	UK	Biology		"Science has put it beyond reasonable doubt that COVID-19 is caused by a virus."
1	UK	Health Sciences		"Science has put it beyond reasonable doubt that COVID-19 is caused by a virus."
1	UK	Health Sciences		"Science has put it beyond reasonable doubt that COVID-19 is caused by a virus."
1	UK	Health Sciences		"Science has put it beyond reasonable doubt that COVID-19 is caused by a virus."
1	UK	Health Sciences		"Science has put it beyond reasonable doubt that COVID-19 is caused by a virus."
1	UK	Biology		"Science has put it beyond reasonable doubt that COVID-19 is caused by a virus."
1	UK	Health Sciences		"Science has put it beyond reasonable doubt that COVID-19 is caused by a virus."
1	UK	Biology		"Science has put it beyond reasonable doubt that COVID-19 is caused by a virus."
1	UK	Health Sciences		"Science has put it beyond reasonable doubt that COVID-19 is caused by a virus."
1	UK	Chemistry		"Science has put it beyond reasonable doubt that COVID-19 is caused by a virus."
1	UK	Biology		"Science has put it beyond reasonable doubt that COVID-19 is caused by a virus."
1	UK	Health Sciences		"Science has put it beyond reasonable doubt that COVID-19 is caused by a virus."
1	UK	Health Sciences		"Science has put it beyond reasonable doubt that COVID-19 is caused by a virus."
1	UK	Health Sciences		"Science has put it beyond reasonable doubt that COVID-19 is caused by a virus."
1	UK	Chemistry		"Science has put it beyond reasonable doubt that COVID-19 is caused by a virus."
1	UK	Health Sciences		"Science has put it beyond reasonable doubt that COVID-19 is caused by a virus."
2	UK	Physics		"Science has put it beyond reasonable doubt that COVID-19 is caused by a virus."
1	UK	Earth Sciences		"Science has put it beyond reasonable doubt that COVID-19 is caused by a virus."
1	UK	Health Sciences		"Science has put it beyond reasonable doubt that COVID-19 is caused by a virus."
1	UK	Chemistry		"Science has put it beyond reasonable doubt that COVID-19 is caused by a virus."
1	UK	Health Sciences		"Science has put it beyond reasonable doubt that COVID-19 is caused by a virus."
1	UK	Health Sciences		"Science has put it beyond reasonable doubt that COVID-19 is caused by a virus."
1	UK	Physics		"Science has put it beyond reasonable doubt that COVID-19 is caused by a virus."
1	UK	Biology		"Science has put it beyond reasonable doubt that COVID-19 is caused by a virus."
1	UK	Health Sciences		"Science has put it beyond reasonable doubt that COVID-19 is caused by a virus."
1	UK	Health Sciences		"Science has put it beyond reasonable doubt that COVID-19 is caused by a virus."
1	UK	Health Sciences		"Science has put it beyond reasonable doubt that COVID-19 is caused by a virus."
1	UK	Biology		"Science has put it beyond reasonable doubt that COVID-19 is caused by a virus."
1	UK	Health Sciences		"Science has put it beyond reasonable doubt that COVID-19 is caused by a virus."
1	UK	Health Sciences		"Science has put it beyond reasonable doubt that COVID-19 is caused by a virus."
1	UK	Chemistry		"Science has put it beyond reasonable doubt that COVID-19 is caused by a virus."
1	UK	Chemistry		"Science has put it beyond reasonable doubt that COVID-19 is caused by a virus."
1	UK	Physics		"Science has put it beyond reasonable doubt that COVID-19 is caused by a virus."
1	UK	Physics		"Science has put it beyond reasonable doubt that COVID-19 is caused by a virus."
1	UK	Chemistry		"Science has put it beyond reasonable doubt that COVID-19 is caused by a virus."
1	UK	Health Sciences		"Science has put it beyond reasonable doubt that COVID-19 is caused by a virus."
1	UK	Health Sciences		"Science has put it beyond reasonable doubt that COVID-19 is caused by a virus."
1	UK	Physics		"Science has put it beyond reasonable doubt that COVID-19 is caused by a virus."
1	UK	Health Sciences		"Science has put it beyond reasonable doubt that COVID-19 is caused by a virus."
3	UK	Chemistry		"Science has put it beyond reasonable doubt that COVID-19 is caused by a virus."
1	UK	Health Sciences		"Science has put it beyond reasonable doubt that COVID-19 is caused by a virus."
1	UK	Health Sciences		"Science has put it beyond reasonable doubt that COVID-19 is caused by a virus."
1	UK	Health Sciences		"Science has put it beyond reasonable doubt that COVID-19 is caused by a virus."
1	UK	Biology		"Science has put it beyond reasonable doubt that COVID-19 is caused by a virus."
1	UK	Health Sciences		"Science has put it beyond reasonable doubt that COVID-19 is caused by a virus."
1	UK	Health Sciences		"Science has put it beyond reasonable doubt that COVID-19 is caused by a virus."
1	UK	Health Sciences		"Science has put it beyond reasonable doubt that COVID-19 is caused by a virus."
1	UK	Physics		"Science has put it beyond reasonable doubt that COVID-19 is caused by a virus."
1	UK	Chemistry		"Science has put it beyond reasonable doubt that COVID-19 is caused by a virus."
1	UK	Health Sciences		"Science has put it beyond reasonable doubt that COVID-19 is caused by a virus."
1	UK	Health Sciences		"Science has put it beyond reasonable doubt that COVID-19 is caused by a virus."
1	UK	Earth Sciences		"Science has put it beyond reasonable doubt that COVID-19 is caused by a virus."
1	UK	Health Sciences		"Science has put it beyond reasonable doubt that COVID-19 is caused by a virus."
1	UK	Physics		"Science has put it beyond reasonable doubt that COVID-19 is caused by a virus."
1	UK	Health Sciences		"Science has put it beyond reasonable doubt that COVID-19 is caused by a virus."
1	UK	Health Sciences		"Science has put it beyond reasonable doubt that COVID-19 is caused by a virus."
3	UK	Health Sciences		"Science has put it beyond reasonable doubt that COVID-19 is caused by a virus."
1	UK	Health Sciences		"Science has put it beyond reasonable doubt that COVID-19 is caused by a virus."
1	UK	Health Sciences		"Science has put it beyond reasonable doubt that COVID-19 is caused by a virus."
1	UK	Health Sciences		"Science has put it beyond reasonable doubt that COVID-19 is caused by a virus."
1	UK	Health Sciences		"Science has put it beyond reasonable doubt that COVID-19 is caused by a virus."
1	UK	Health Sciences		"Science has put it beyond reasonable doubt that COVID-19 is caused by a virus."
2	UK	Health Sciences		"Science has put it beyond reasonable doubt that COVID-19 is caused by a virus."
1	UK	Biology		"Science has put it beyond reasonable doubt that COVID-19 is caused by a virus."
1	UK	Health Sciences		"Science has put it beyond reasonable doubt that COVID-19 is caused by a virus."
1	UK	Physics		"Science has put it beyond reasonable doubt that COVID-19 is caused by a virus."
1	UK	Health Sciences		"Science has put it beyond reasonable doubt that COVID-19 is caused by a virus."
1	UK	Health Sciences		"Science has put it beyond reasonable doubt that COVID-19 is caused by a virus."
1	UK	Health Sciences		"Science has put it beyond reasonable doubt that COVID-19 is caused by a virus."
1	UK	Chemistry		"Science has put it beyond reasonable doubt that COVID-19 is caused by a virus."
1	UK	Biology		"Science has put it beyond reasonable doubt that COVID-19 is caused by a virus."
1	UK	Biology		"Science has put it beyond reasonable doubt that COVID-19 is caused by a virus."
1	UK	Physics		"Science has put it beyond reasonable doubt that COVID-19 is caused by a virus."
1	UK	Physics		"Science has put it beyond reasonable doubt that COVID-19 is caused by a virus."
1	UK	Health Sciences		"Science has put it beyond reasonable doubt that COVID-19 is caused by a virus."
1	UK	Earth Sciences		"Science has put it beyond reasonable doubt that COVID-19 is caused by a virus."
1	UK	Biology		"Science has put it beyond reasonable doubt that COVID-19 is caused by a virus."
1	UK	Health Sciences		"Science has put it beyond reasonable doubt that COVID-19 is caused by a virus."
1	UK	Earth Sciences		"Science has put it beyond reasonable doubt that COVID-19 is caused by a virus."
1	UK	Chemistry		"Science has put it beyond reasonable doubt that COVID-19 is caused by a virus."
1	UK	Health Sciences		"Science has put it beyond reasonable doubt that COVID-19 is caused by a virus."
1	UK	Health Sciences		"Science has put it beyond reasonable doubt that COVID-19 is caused by a virus."
1	UK	Physics		"Science has put it beyond reasonable doubt that COVID-19 is caused by a virus."
1	UK	Health Sciences		"Science has put it beyond reasonable doubt that COVID-19 is caused by a virus."
1	UK	Health Sciences		"Science has put it beyond reasonable doubt that COVID-19 is caused by a virus."
1	UK	Health Sciences		"Science has put it beyond reasonable doubt that COVID-19 is caused by a virus."
1	UK	Biology		"Science has put it beyond reasonable doubt that COVID-19 is caused by a virus."
1	UK	Health Sciences		"Science has put it beyond reasonable doubt that COVID-19 is caused by a virus."
1	UK	Physics		"Science has put it beyond reasonable doubt that COVID-19 is caused by a virus."
1	UK	Health Sciences		"Science has put it beyond reasonable doubt that COVID-19 is caused by a virus."
1	UK	Earth Sciences		"Science has put it beyond reasonable doubt that COVID-19 is caused by a virus."
1	UK	Earth Sciences		"Science has put it beyond reasonable doubt that COVID-19 is caused by a virus."
1	UK	Biology		"Science has put it beyond reasonable doubt that COVID-19 is caused by a virus."
1	UK	Health Sciences		"Science has put it beyond reasonable doubt that COVID-19 is caused by a virus."
1	UK	Health Sciences		"Science has put it beyond reasonable doubt that COVID-19 is caused by a virus."
1	UK	Health Sciences		"Science has put it beyond reasonable doubt that COVID-19 is caused by a virus."
1	UK	Health Sciences		"Science has put it beyond reasonable doubt that COVID-19 is caused by a virus."
1	UK	Chemistry		"Science has put it beyond reasonable doubt that COVID-19 is caused by a virus."
1	UK	Health Sciences		"Science has put it beyond reasonable doubt that COVID-19 is caused by a virus."
5	UK	Biology		"Science has put it beyond reasonable doubt that COVID-19 is caused by a virus."
1	UK	Earth Sciences		"Science has put it beyond reasonable doubt that COVID-19 is caused by a virus."
2	UK	Biology		"Science has put it beyond reasonable doubt that COVID-19 is caused by a virus."
1	UK	Health Sciences		"Science has put it beyond reasonable doubt that COVID-19 is caused by a virus."
1	UK	Earth Sciences		"Science has put it beyond reasonable doubt that COVID-19 is caused by a virus."
1	UK	Biology		"Science has put it beyond reasonable doubt that COVID-19 is caused by a virus."
2	UK	Physics		"Science has put it beyond reasonable doubt that COVID-19 is caused by a virus."
1	UK	Health Sciences		"Science has put it beyond reasonable doubt that COVID-19 is caused by a virus."
2	UK	Health Sciences		"Science has put it beyond reasonable doubt that COVID-19 is caused by a virus."
1	UK	Chemistry		"Science has put it beyond reasonable doubt that COVID-19 is caused by a virus."
1	UK	Health Sciences		"Science has put it beyond reasonable doubt that COVID-19 is caused by a virus."
1	UK	Health Sciences		"Science has put it beyond reasonable doubt that COVID-19 is caused by a virus."
1	UK	Health Sciences		"Science has put it beyond reasonable doubt that COVID-19 is caused by a virus."
1	UK	Chemistry		"Science has put it beyond reasonable doubt that COVID-19 is caused by a virus."
1	UK	Biology		"Science has put it beyond reasonable doubt that COVID-19 is caused by a virus."
3	UK	Health Sciences		"Science has put it beyond reasonable doubt that COVID-19 is caused by a virus."
1	UK	Health Sciences		"Science has put it beyond reasonable doubt that COVID-19 is caused by a virus."
1	UK	Physics		"Science has put it beyond reasonable doubt that COVID-19 is caused by a virus."
1	UK	Biology		"Science has put it beyond reasonable doubt that COVID-19 is caused by a virus."
1	UK	Biology		"Science has put it beyond reasonable doubt that COVID-19 is caused by a virus."
1	UK	Health Sciences		"Science has put it beyond reasonable doubt that COVID-19 is caused by a virus."
1	UK	Health Sciences		"Science has put it beyond reasonable doubt that COVID-19 is caused by a virus."
1	UK	Physics		"Science has put it beyond reasonable doubt that COVID-19 is caused by a virus."
1	UK	Health Sciences		"Science has put it beyond reasonable doubt that COVID-19 is caused by a virus."
1	UK	Earth Sciences		"Science has put it beyond reasonable doubt that COVID-19 is caused by a virus."
1	UK	Health Sciences		"Science has put it beyond reasonable doubt that COVID-19 is caused by a virus."
1	UK	Health Sciences		"Science has put it beyond reasonable doubt that COVID-19 is caused by a virus."
1	UK	Health Sciences		"Science has put it beyond reasonable doubt that COVID-19 is caused by a virus."
1	UK	Health Sciences		"Science has put it beyond reasonable doubt that COVID-19 is caused by a virus."
1	UK	Health Sciences		"Science has put it beyond reasonable doubt that COVID-19 is caused by a virus."
1	UK	Health Sciences		"Science has put it beyond reasonable doubt that COVID-19 is caused by a virus."
1	UK	Biology		"Science has put it beyond reasonable doubt that COVID-19 is caused by a virus."
1	UK	Health Sciences		"Science has put it beyond reasonable doubt that COVID-19 is caused by a virus."
2	UK	Health Sciences		"Science has put it beyond reasonable doubt that COVID-19 is caused by a virus."
1	UK	Health Sciences		"Science has put it beyond reasonable doubt that COVID-19 is caused by a virus."
1	UK	Health Sciences		"Science has put it beyond reasonable doubt that COVID-19 is caused by a virus."
1	UK	Health Sciences		"Science has put it beyond reasonable doubt that COVID-19 is caused by a virus."
1	UK	Health Sciences		"Science has put it beyond reasonable doubt that COVID-19 is caused by a virus."
1	UK	Health Sciences		"Science has put it beyond reasonable doubt that COVID-19 is caused by a virus."
4	UK	Biology		"Science has put it beyond reasonable doubt that COVID-19 is caused by a virus."
1	Sweden	Biology		"Science has put it beyond reasonable doubt that COVID-19 is caused by a virus."
1	Sweden	Physics		"Science has put it beyond reasonable doubt that COVID-19 is caused by a virus."
1	Sweden	Earth Sciences		"Science has put it beyond reasonable doubt that COVID-19 is caused by a virus."
1	Sweden	Earth Sciences		"Science has put it beyond reasonable doubt that COVID-19 is caused by a virus."
1	Sweden	Physics		"Science has put it beyond reasonable doubt that COVID-19 is caused by a virus."
5	Sweden	Earth Sciences		"Science has put it beyond reasonable doubt that COVID-19 is caused by a virus."
1	Sweden	Earth Sciences		"Science has put it beyond reasonable doubt that COVID-19 is caused by a virus."
1	Sweden	Physics		"Science has put it beyond reasonable doubt that COVID-19 is caused by a virus."
1	Sweden	Physics		"Science has put it beyond reasonable doubt that COVID-19 is caused by a virus."
3	Sweden	Physics		"Science has put it beyond reasonable doubt that COVID-19 is caused by a virus."
1	Sweden	Biology		"Science has put it beyond reasonable doubt that COVID-19 is caused by a virus."
1	Sweden	Earth Sciences		"Science has put it beyond reasonable doubt that COVID-19 is caused by a virus."
1	Sweden	Physics		"Science has put it beyond reasonable doubt that COVID-19 is caused by a virus."
4	Sweden	Chemistry		"Science has put it beyond reasonable doubt that COVID-19 is caused by a virus."
2	Sweden	Earth Sciences		"Science has put it beyond reasonable doubt that COVID-19 is caused by a virus."
2	Sweden	Chemistry		"Science has put it beyond reasonable doubt that COVID-19 is caused by a virus."
1	Sweden	Physics		"Science has put it beyond reasonable doubt that COVID-19 is caused by a virus."
4	Sweden	Chemistry		"Science has put it beyond reasonable doubt that COVID-19 is caused by a virus."
1	Sweden	Physics		"Science has put it beyond reasonable doubt that COVID-19 is caused by a virus."
1	Sweden	Chemistry		"Science has put it beyond reasonable doubt that COVID-19 is caused by a virus."
1	Sweden	Biology		"Science has put it beyond reasonable doubt that COVID-19 is caused by a virus."
1	Sweden	Physics		"Science has put it beyond reasonable doubt that COVID-19 is caused by a virus."
1	Sweden	Biology		"Science has put it beyond reasonable doubt that COVID-19 is caused by a virus."
1	Sweden	Biology		"Science has put it beyond reasonable doubt that COVID-19 is caused by a virus."
2	Sweden	Physics		"Science has put it beyond reasonable doubt that COVID-19 is caused by a virus."
1	Sweden	Earth Sciences		"Science has put it beyond reasonable doubt that COVID-19 is caused by a virus."
1	Sweden	Biology		"Science has put it beyond reasonable doubt that COVID-19 is caused by a virus."
1	Sweden	Earth Sciences		"Science has put it beyond reasonable doubt that COVID-19 is caused by a virus."
1	Sweden	Physics		"Science has put it beyond reasonable doubt that COVID-19 is caused by a virus."
1	Sweden	Biology		"Science has put it beyond reasonable doubt that COVID-19 is caused by a virus."
2	Sweden	Chemistry		"Science has put it beyond reasonable doubt that COVID-19 is caused by a virus."
2	Sweden	Physics		"Science has put it beyond reasonable doubt that COVID-19 is caused by a virus."
1	Sweden	Earth Sciences		"Science has put it beyond reasonable doubt that COVID-19 is caused by a virus."
1	Sweden	Chemistry		"Science has put it beyond reasonable doubt that COVID-19 is caused by a virus."
1	Sweden	Biology		"Science has put it beyond reasonable doubt that COVID-19 is caused by a virus."
1	Sweden	Chemistry		"Science has put it beyond reasonable doubt that COVID-19 is caused by a virus."
1	Sweden	Earth Sciences		"Science has put it beyond reasonable doubt that COVID-19 is caused by a virus."
1	Sweden	Earth Sciences		"Science has put it beyond reasonable doubt that COVID-19 is caused by a virus."
1	Sweden	Physics		"Science has put it beyond reasonable doubt that COVID-19 is caused by a virus."
2	Sweden	Chemistry		"Science has put it beyond reasonable doubt that COVID-19 is caused by a virus."
1	Sweden	Biology		"Science has put it beyond reasonable doubt that COVID-19 is caused by a virus."
1	Sweden	Physics		"Science has put it beyond reasonable doubt that COVID-19 is caused by a virus."
1	Sweden	Physics		"Science has put it beyond reasonable doubt that COVID-19 is caused by a virus."
2	Sweden	Earth Sciences		"Science has put it beyond reasonable doubt that COVID-19 is caused by a virus."
1	Sweden	Chemistry		"Science has put it beyond reasonable doubt that COVID-19 is caused by a virus."
5	Sweden	Chemistry		"Science has put it beyond reasonable doubt that COVID-19 is caused by a virus."
5	Sweden	Chemistry		"Science has put it beyond reasonable doubt that COVID-19 is caused by a virus."
1	Sweden	Physics		"Science has put it beyond reasonable doubt that COVID-19 is caused by a virus."
1	Sweden	Biology		"Science has put it beyond reasonable doubt that COVID-19 is caused by a virus."
3	Sweden	Chemistry		"Science has put it beyond reasonable doubt that COVID-19 is caused by a virus."
1	Sweden	Physics		"Science has put it beyond reasonable doubt that COVID-19 is caused by a virus."
1	Sweden	Chemistry		"Science has put it beyond reasonable doubt that COVID-19 is caused by a virus."
1	Sweden	Chemistry		"Science has put it beyond reasonable doubt that COVID-19 is caused by a virus."
1	Sweden	Physics		"Science has put it beyond reasonable doubt that COVID-19 is caused by a virus."
1	Sweden	Biology		"Science has put it beyond reasonable doubt that COVID-19 is caused by a virus."
2	Sweden	Chemistry		"Science has put it beyond reasonable doubt that COVID-19 is caused by a virus."
2	Sweden	Biology		"Science has put it beyond reasonable doubt that COVID-19 is caused by a virus."
2	Sweden	Earth Sciences		"Science has put it beyond reasonable doubt that COVID-19 is caused by a virus."
1	Sweden	Physics		"Science has put it beyond reasonable doubt that COVID-19 is caused by a virus."
3	Sweden	Chemistry		"Science has put it beyond reasonable doubt that COVID-19 is caused by a virus."
1	Sweden	Earth Sciences		"Science has put it beyond reasonable doubt that COVID-19 is caused by a virus."
1	Sweden	Physics		"Science has put it beyond reasonable doubt that COVID-19 is caused by a virus."
1	Sweden	Earth Sciences		"Science has put it beyond reasonable doubt that COVID-19 is caused by a virus."
1	Sweden	Earth Sciences		"Science has put it beyond reasonable doubt that COVID-19 is caused by a virus."
2	Sweden	Earth Sciences		"Science has put it beyond reasonable doubt that COVID-19 is caused by a virus."
2	Sweden	Biology		"Science has put it beyond reasonable doubt that COVID-19 is caused by a virus."
1	Sweden	Earth Sciences		"Science has put it beyond reasonable doubt that COVID-19 is caused by a virus."
1	Sweden	Biology		"Science has put it beyond reasonable doubt that COVID-19 is caused by a virus."
1	Sweden	Chemistry		"Science has put it beyond reasonable doubt that COVID-19 is caused by a virus."
1	Sweden	Earth Sciences		"Science has put it beyond reasonable doubt that COVID-19 is caused by a virus."
1	Sweden	Earth Sciences		"Science has put it beyond reasonable doubt that COVID-19 is caused by a virus."
1	Sweden	Biology		"Science has put it beyond reasonable doubt that COVID-19 is caused by a virus."
1	Sweden	Physics		"Science has put it beyond reasonable doubt that COVID-19 is caused by a virus."
1	Sweden	Biology		"Science has put it beyond reasonable doubt that COVID-19 is caused by a virus."
3	Sweden	Physics		"Science has put it beyond reasonable doubt that COVID-19 is caused by a virus."
1	Sweden	Earth Sciences		"Science has put it beyond reasonable doubt that COVID-19 is caused by a virus."
1	Sweden	Physics		"Science has put it beyond reasonable doubt that COVID-19 is caused by a virus."
1	Sweden	Earth Sciences		"Science has put it beyond reasonable doubt that COVID-19 is caused by a virus."
1	Sweden	Physics		"Science has put it beyond reasonable doubt that COVID-19 is caused by a virus."
1	Sweden	Physics		"Science has put it beyond reasonable doubt that COVID-19 is caused by a virus."
1	Sweden	Biology		"Science has put it beyond reasonable doubt that COVID-19 is caused by a virus."
1	Sweden	Biology		"Science has put it beyond reasonable doubt that COVID-19 is caused by a virus."
1	Sweden	Biology		"Science has put it beyond reasonable doubt that COVID-19 is caused by a virus."
1	Sweden	Biology		"Science has put it beyond reasonable doubt that COVID-19 is caused by a virus."
1	Sweden	Physics		"Science has put it beyond reasonable doubt that COVID-19 is caused by a virus."
1	Sweden	Biology		"Science has put it beyond reasonable doubt that COVID-19 is caused by a virus."
1	Sweden	Earth Sciences		"Science has put it beyond reasonable doubt that COVID-19 is caused by a virus."
5	Sweden	Earth Sciences		"Science has put it beyond reasonable doubt that COVID-19 is caused by a virus."
2	Sweden	Physics		"Science has put it beyond reasonable doubt that COVID-19 is caused by a virus."
1	Sweden	Physics		"Science has put it beyond reasonable doubt that COVID-19 is caused by a virus."
1	Sweden	Biology		"Science has put it beyond reasonable doubt that COVID-19 is caused by a virus."
1	Sweden	Earth Sciences		"Science has put it beyond reasonable doubt that COVID-19 is caused by a virus."
1	Sweden	Earth Sciences		"Science has put it beyond reasonable doubt that COVID-19 is caused by a virus."
1	Sweden	Physics		"Science has put it beyond reasonable doubt that COVID-19 is caused by a virus."
1	Sweden	Earth Sciences		"Science has put it beyond reasonable doubt that COVID-19 is caused by a virus."
1	Sweden	Chemistry		"Science has put it beyond reasonable doubt that COVID-19 is caused by a virus."
1	Sweden	Physics		"Science has put it beyond reasonable doubt that COVID-19 is caused by a virus."
2	Sweden	Biology		"Science has put it beyond reasonable doubt that COVID-19 is caused by a virus."
1	Sweden	Biology		"Science has put it beyond reasonable doubt that COVID-19 is caused by a virus."
1	Sweden	Physics		"Science has put it beyond reasonable doubt that COVID-19 is caused by a virus."
1	Sweden	Physics		"Science has put it beyond reasonable doubt that COVID-19 is caused by a virus."
1	Sweden	Earth Sciences		"Science has put it beyond reasonable doubt that COVID-19 is caused by a virus."
1	Sweden	Biology		"Science has put it beyond reasonable doubt that COVID-19 is caused by a virus."
2	Sweden	Biology		"Science has put it beyond reasonable doubt that COVID-19 is caused by a virus."
1	Sweden	Biology		"Science has put it beyond reasonable doubt that COVID-19 is caused by a virus."
1	Sweden	Earth Sciences		"Science has put it beyond reasonable doubt that COVID-19 is caused by a virus."
1	Sweden	Chemistry		"Science has put it beyond reasonable doubt that COVID-19 is caused by a virus."
2	Sweden	Earth Sciences		"Science has put it beyond reasonable doubt that COVID-19 is caused by a virus."
1	Sweden	Chemistry		"Science has put it beyond reasonable doubt that COVID-19 is caused by a virus."
2	Sweden	Chemistry		"Science has put it beyond reasonable doubt that COVID-19 is caused by a virus."
1	Sweden	Chemistry		"Science has put it beyond reasonable doubt that COVID-19 is caused by a virus."
1	Sweden	Biology		"Science has put it beyond reasonable doubt that COVID-19 is caused by a virus."
1	Sweden	Biology		"Science has put it beyond reasonable doubt that COVID-19 is caused by a virus."
2	Sweden	Chemistry		"Science has put it beyond reasonable doubt that COVID-19 is caused by a virus."
1	Sweden	Physics		"Science has put it beyond reasonable doubt that COVID-19 is caused by a virus."
1	Sweden	Biology		"Science has put it beyond reasonable doubt that COVID-19 is caused by a virus."
1	Sweden	Chemistry		"Science has put it beyond reasonable doubt that COVID-19 is caused by a virus."
2	Sweden	Physics		"Science has put it beyond reasonable doubt that COVID-19 is caused by a virus."
1	Sweden	Earth Sciences		"Science has put it beyond reasonable doubt that COVID-19 is caused by a virus."
1	Sweden	Earth Sciences		"Science has put it beyond reasonable doubt that COVID-19 is caused by a virus."
1	Sweden	Earth Sciences		"Science has put it beyond reasonable doubt that COVID-19 is caused by a virus."
1	Sweden	Physics		"Science has put it beyond reasonable doubt that COVID-19 is caused by a virus."
5	Sweden	Physics		"Science has put it beyond reasonable doubt that COVID-19 is caused by a virus."
2	Sweden	Earth Sciences		"Science has put it beyond reasonable doubt that COVID-19 is caused by a virus."
1	Sweden	Earth Sciences		"Science has put it beyond reasonable doubt that COVID-19 is caused by a virus."
1	Sweden	Physics		"Science has put it beyond reasonable doubt that COVID-19 is caused by a virus."
1	Sweden	Physics		"Science has put it beyond reasonable doubt that COVID-19 is caused by a virus."
1	Sweden	Earth Sciences		"Science has put it beyond reasonable doubt that COVID-19 is caused by a virus."
1	Sweden	Physics		"Science has put it beyond reasonable doubt that COVID-19 is caused by a virus."
2	Sweden	Chemistry		"Science has put it beyond reasonable doubt that COVID-19 is caused by a virus."
1	Sweden	Physics		"Science has put it beyond reasonable doubt that COVID-19 is caused by a virus."
1	Sweden	Biology		"Science has put it beyond reasonable doubt that COVID-19 is caused by a virus."
2	Sweden	Physics		"Science has put it beyond reasonable doubt that COVID-19 is caused by a virus."
1	Sweden	Biology		"Science has put it beyond reasonable doubt that COVID-19 is caused by a virus."
1	Sweden	Biology		"Science has put it beyond reasonable doubt that COVID-19 is caused by a virus."
1	Sweden	Chemistry		"Science has put it beyond reasonable doubt that COVID-19 is caused by a virus."
1	Sweden	Biology		"Science has put it beyond reasonable doubt that COVID-19 is caused by a virus."
1	Sweden	Earth Sciences		"Science has put it beyond reasonable doubt that COVID-19 is caused by a virus."
1	Sweden	Earth Sciences		"Science has put it beyond reasonable doubt that COVID-19 is caused by a virus."
1	Sweden	Earth Sciences		"Science has put it beyond reasonable doubt that COVID-19 is caused by a virus."
2	Sweden	Biology		"Science has put it beyond reasonable doubt that COVID-19 is caused by a virus."
1	Sweden	Physics		"Science has put it beyond reasonable doubt that COVID-19 is caused by a virus."
1	Sweden	Biology		"Science has put it beyond reasonable doubt that COVID-19 is caused by a virus."
1	Sweden	Chemistry		"Science has put it beyond reasonable doubt that COVID-19 is caused by a virus."
1	Sweden	Biology		"Science has put it beyond reasonable doubt that COVID-19 is caused by a virus."
1	Sweden	Earth Sciences		"Science has put it beyond reasonable doubt that COVID-19 is caused by a virus."
1	Sweden	Earth Sciences		"Science has put it beyond reasonable doubt that COVID-19 is caused by a virus."
1	Sweden	Physics		"Science has put it beyond reasonable doubt that COVID-19 is caused by a virus."
1	Sweden	Biology		"Science has put it beyond reasonable doubt that COVID-19 is caused by a virus."
1	Sweden	Biology		"Science has put it beyond reasonable doubt that COVID-19 is caused by a virus."
1	Sweden	Biology		"Science has put it beyond reasonable doubt that COVID-19 is caused by a virus."
1	Sweden	Physics		"Science has put it beyond reasonable doubt that COVID-19 is caused by a virus."
3	Sweden	Physics		"Science has put it beyond reasonable doubt that COVID-19 is caused by a virus."
1	Sweden	Biology		"Science has put it beyond reasonable doubt that COVID-19 is caused by a virus."
1	Sweden	Biology		"Science has put it beyond reasonable doubt that COVID-19 is caused by a virus."
2	Sweden	Earth Sciences		"Science has put it beyond reasonable doubt that COVID-19 is caused by a virus."
2	Sweden	Chemistry		"Science has put it beyond reasonable doubt that COVID-19 is caused by a virus."
2	Sweden	Chemistry		"Science has put it beyond reasonable doubt that COVID-19 is caused by a virus."
1	Sweden	Chemistry		"Science has put it beyond reasonable doubt that COVID-19 is caused by a virus."
3	Sweden	Earth Sciences		"Science has put it beyond reasonable doubt that COVID-19 is caused by a virus."
1	Sweden	Earth Sciences		"Science has put it beyond reasonable doubt that COVID-19 is caused by a virus."
1	Sweden	Chemistry		"Science has put it beyond reasonable doubt that COVID-19 is caused by a virus."
1	Sweden	Biology		"Science has put it beyond reasonable doubt that COVID-19 is caused by a virus."
1	Sweden	Earth Sciences		"Science has put it beyond reasonable doubt that COVID-19 is caused by a virus."
1	Sweden	Earth Sciences		"Science has put it beyond reasonable doubt that COVID-19 is caused by a virus."
1	Sweden	Chemistry		"Science has put it beyond reasonable doubt that COVID-19 is caused by a virus."
1	Sweden	Physics		"Science has put it beyond reasonable doubt that COVID-19 is caused by a virus."
1	Sweden	Physics		"Science has put it beyond reasonable doubt that COVID-19 is caused by a virus."
1	Sweden	Physics		"Science has put it beyond reasonable doubt that COVID-19 is caused by a virus."
1	Sweden	Chemistry		"Science has put it beyond reasonable doubt that COVID-19 is caused by a virus."
1	Sweden	Earth Sciences		"Science has put it beyond reasonable doubt that COVID-19 is caused by a virus."
1	Sweden	Biology		"Science has put it beyond reasonable doubt that COVID-19 is caused by a virus."
2	Sweden	Chemistry		"Science has put it beyond reasonable doubt that COVID-19 is caused by a virus."
1	Sweden	Physics		"Science has put it beyond reasonable doubt that COVID-19 is caused by a virus."
1	Sweden	Biology		"Science has put it beyond reasonable doubt that COVID-19 is caused by a virus."
1	Sweden	Physics		"Science has put it beyond reasonable doubt that COVID-19 is caused by a virus."
1	Sweden	Earth Sciences		"Science has put it beyond reasonable doubt that COVID-19 is caused by a virus."
2	Sweden	Chemistry		"Science has put it beyond reasonable doubt that COVID-19 is caused by a virus."
1	Sweden	Biology		"Science has put it beyond reasonable doubt that COVID-19 is caused by a virus."
1	Sweden	Chemistry		"Science has put it beyond reasonable doubt that COVID-19 is caused by a virus."
1	Sweden	Earth Sciences		"Science has put it beyond reasonable doubt that COVID-19 is caused by a virus."
1	Sweden	Physics		"Science has put it beyond reasonable doubt that COVID-19 is caused by a virus."
1	Sweden	Physics		"Science has put it beyond reasonable doubt that COVID-19 is caused by a virus."
1	Sweden	Physics		"Science has put it beyond reasonable doubt that COVID-19 is caused by a virus."
1	Sweden	Biology		"Science has put it beyond reasonable doubt that COVID-19 is caused by a virus."
2	Sweden	Earth Sciences		"Science has put it beyond reasonable doubt that COVID-19 is caused by a virus."
1	Sweden	Earth Sciences		"Science has put it beyond reasonable doubt that COVID-19 is caused by a virus."
2	Sweden	Earth Sciences		"Science has put it beyond reasonable doubt that COVID-19 is caused by a virus."
1	Sweden	Physics		"Science has put it beyond reasonable doubt that COVID-19 is caused by a virus."
1	Sweden	Chemistry		"Science has put it beyond reasonable doubt that COVID-19 is caused by a virus."
1	Sweden	Physics		"Science has put it beyond reasonable doubt that COVID-19 is caused by a virus."
1	Sweden	Physics		"Science has put it beyond reasonable doubt that COVID-19 is caused by a virus."
1	Sweden	Physics		"Science has put it beyond reasonable doubt that COVID-19 is caused by a virus."
1	Sweden	Earth Sciences		"Science has put it beyond reasonable doubt that COVID-19 is caused by a virus."
1	Sweden	Biology		"Science has put it beyond reasonable doubt that COVID-19 is caused by a virus."
1	Sweden	Physics		"Science has put it beyond reasonable doubt that COVID-19 is caused by a virus."
1	Sweden	Earth Sciences		"Science has put it beyond reasonable doubt that COVID-19 is caused by a virus."
1	Sweden	Physics		"Science has put it beyond reasonable doubt that COVID-19 is caused by a virus."
1	Sweden	Earth Sciences		"Science has put it beyond reasonable doubt that COVID-19 is caused by a virus."
1	Sweden	Chemistry		"Science has put it beyond reasonable doubt that COVID-19 is caused by a virus."
1	Sweden	Chemistry		"Science has put it beyond reasonable doubt that COVID-19 is caused by a virus."
1	Sweden	Chemistry		"Science has put it beyond reasonable doubt that COVID-19 is caused by a virus."
1	Sweden	Earth Sciences		"Science has put it beyond reasonable doubt that COVID-19 is caused by a virus."
1	Sweden	Biology		"Science has put it beyond reasonable doubt that COVID-19 is caused by a virus."
1	Sweden	Biology		"Science has put it beyond reasonable doubt that COVID-19 is caused by a virus."
1	Sweden	Earth Sciences		"Science has put it beyond reasonable doubt that COVID-19 is caused by a virus."
1	Sweden	Earth Sciences		"Science has put it beyond reasonable doubt that COVID-19 is caused by a virus."
1	Sweden	Chemistry		"Science has put it beyond reasonable doubt that COVID-19 is caused by a virus."
1	Sweden	Chemistry		"Science has put it beyond reasonable doubt that COVID-19 is caused by a virus."
1	Netherlands	Earth Sciences		"Science has put it beyond reasonable doubt that COVID-19 is caused by a virus."
1	Netherlands	Earth Sciences		"Science has put it beyond reasonable doubt that COVID-19 is caused by a virus."
2	Netherlands	Earth Sciences		"Science has put it beyond reasonable doubt that COVID-19 is caused by a virus."
1	Netherlands	Earth Sciences		"Science has put it beyond reasonable doubt that COVID-19 is caused by a virus."
1	Netherlands	Physics		"Science has put it beyond reasonable doubt that COVID-19 is caused by a virus."
1	Netherlands	Earth Sciences		"Science has put it beyond reasonable doubt that COVID-19 is caused by a virus."
1	Netherlands	Chemistry		"Science has put it beyond reasonable doubt that COVID-19 is caused by a virus."
1	Netherlands	Physics		"Science has put it beyond reasonable doubt that COVID-19 is caused by a virus."
1	Netherlands	Earth Sciences		"Science has put it beyond reasonable doubt that COVID-19 is caused by a virus."
1	Netherlands	Physics		"Science has put it beyond reasonable doubt that COVID-19 is caused by a virus."
1	Netherlands	Earth Sciences		"Science has put it beyond reasonable doubt that COVID-19 is caused by a virus."
1	Netherlands	Physics		"Science has put it beyond reasonable doubt that COVID-19 is caused by a virus."
1	Netherlands	Earth Sciences		"Science has put it beyond reasonable doubt that COVID-19 is caused by a virus."
1	Netherlands	Earth Sciences		"Science has put it beyond reasonable doubt that COVID-19 is caused by a virus."
1	Netherlands	Earth Sciences		"Science has put it beyond reasonable doubt that COVID-19 is caused by a virus."
1	Netherlands	Chemistry		"Science has put it beyond reasonable doubt that COVID-19 is caused by a virus."
1	Netherlands	Earth Sciences		"Science has put it beyond reasonable doubt that COVID-19 is caused by a virus."
2	Netherlands	Physics		"Science has put it beyond reasonable doubt that COVID-19 is caused by a virus."
1	Netherlands	Physics		"Science has put it beyond reasonable doubt that COVID-19 is caused by a virus."
3	Netherlands	Chemistry		"Science has put it beyond reasonable doubt that COVID-19 is caused by a virus."
1	Netherlands	Physics		"Science has put it beyond reasonable doubt that COVID-19 is caused by a virus."
1	Netherlands	Chemistry		"Science has put it beyond reasonable doubt that COVID-19 is caused by a virus."
1	Netherlands	Physics		"Science has put it beyond reasonable doubt that COVID-19 is caused by a virus."
1	Netherlands	Earth Sciences		"Science has put it beyond reasonable doubt that COVID-19 is caused by a virus."
2	Netherlands	Chemistry		"Science has put it beyond reasonable doubt that COVID-19 is caused by a virus."
1	Netherlands	Earth Sciences		"Science has put it beyond reasonable doubt that COVID-19 is caused by a virus."
1	Netherlands	Physics		"Science has put it beyond reasonable doubt that COVID-19 is caused by a virus."
1	Netherlands	Earth Sciences		"Science has put it beyond reasonable doubt that COVID-19 is caused by a virus."
1	Netherlands	Physics		"Science has put it beyond reasonable doubt that COVID-19 is caused by a virus."
2	Netherlands	Earth Sciences		"Science has put it beyond reasonable doubt that COVID-19 is caused by a virus."
1	Netherlands	Earth Sciences		"Science has put it beyond reasonable doubt that COVID-19 is caused by a virus."
1	Netherlands	Physics		"Science has put it beyond reasonable doubt that COVID-19 is caused by a virus."
1	Netherlands	Chemistry		"Science has put it beyond reasonable doubt that COVID-19 is caused by a virus."
2	Netherlands	Physics		"Science has put it beyond reasonable doubt that COVID-19 is caused by a virus."
1	Netherlands	Earth Sciences		"Science has put it beyond reasonable doubt that COVID-19 is caused by a virus."
1	Netherlands	Chemistry		"Science has put it beyond reasonable doubt that COVID-19 is caused by a virus."
1	Netherlands	Earth Sciences		"Science has put it beyond reasonable doubt that COVID-19 is caused by a virus."
2	Netherlands	Earth Sciences		"Science has put it beyond reasonable doubt that COVID-19 is caused by a virus."
1	Netherlands	Physics		"Science has put it beyond reasonable doubt that COVID-19 is caused by a virus."
2	Netherlands	Chemistry		"Science has put it beyond reasonable doubt that COVID-19 is caused by a virus."
1	Netherlands	Earth Sciences		"Science has put it beyond reasonable doubt that COVID-19 is caused by a virus."
1	Netherlands	Chemistry		"Science has put it beyond reasonable doubt that COVID-19 is caused by a virus."
1	Netherlands	Earth Sciences		"Science has put it beyond reasonable doubt that COVID-19 is caused by a virus."
1	Netherlands	Chemistry		"Science has put it beyond reasonable doubt that COVID-19 is caused by a virus."
1	Netherlands	Physics		"Science has put it beyond reasonable doubt that COVID-19 is caused by a virus."
1	Netherlands	Earth Sciences		"Science has put it beyond reasonable doubt that COVID-19 is caused by a virus."
1	Netherlands	Physics		"Science has put it beyond reasonable doubt that COVID-19 is caused by a virus."
1	Netherlands	Earth Sciences		"Science has put it beyond reasonable doubt that COVID-19 is caused by a virus."
1	Netherlands	Earth Sciences		"Science has put it beyond reasonable doubt that COVID-19 is caused by a virus."
1	Netherlands	Physics		"Science has put it beyond reasonable doubt that COVID-19 is caused by a virus."
1	Netherlands	Chemistry		"Science has put it beyond reasonable doubt that COVID-19 is caused by a virus."
1	Netherlands	Earth Sciences		"Science has put it beyond reasonable doubt that COVID-19 is caused by a virus."
5	Netherlands	Earth Sciences		"Science has put it beyond reasonable doubt that COVID-19 is caused by a virus."
1	Netherlands	Physics		"Science has put it beyond reasonable doubt that COVID-19 is caused by a virus."
1	Netherlands	Physics		"Science has put it beyond reasonable doubt that COVID-19 is caused by a virus."
1	Netherlands	Earth Sciences		"Science has put it beyond reasonable doubt that COVID-19 is caused by a virus."
1	Netherlands	Chemistry		"Science has put it beyond reasonable doubt that COVID-19 is caused by a virus."
1	Netherlands	Earth Sciences		"Science has put it beyond reasonable doubt that COVID-19 is caused by a virus."
1	Netherlands	Chemistry		"Science has put it beyond reasonable doubt that COVID-19 is caused by a virus."
1	Netherlands	Physics		"Science has put it beyond reasonable doubt that COVID-19 is caused by a virus."
1	UK	Biology		"Science has put it beyond reasonable doubt that COVID-19 is caused by a virus."
1	UK	Physics		"Science has put it beyond reasonable doubt that COVID-19 is caused by a virus."
1	UK	Chemistry		"Science has put it beyond reasonable doubt that COVID-19 is caused by a virus."
1	UK	Physics		"Science has put it beyond reasonable doubt that COVID-19 is caused by a virus."
1	UK	Health Sciences		"Science has put it beyond reasonable doubt that COVID-19 is caused by a virus."
1	UK	Physics		"Science has put it beyond reasonable doubt that COVID-19 is caused by a virus."
3	UK	Chemistry		"Science has put it beyond reasonable doubt that COVID-19 is caused by a virus."
1	UK	Health Sciences		"Science has put it beyond reasonable doubt that COVID-19 is caused by a virus."
1	UK	Health Sciences		"Science has put it beyond reasonable doubt that COVID-19 is caused by a virus."
1	UK	Health Sciences		"Science has put it beyond reasonable doubt that COVID-19 is caused by a virus."
1	UK	Physics		"Science has put it beyond reasonable doubt that COVID-19 is caused by a virus."
1	UK	Chemistry		"Science has put it beyond reasonable doubt that COVID-19 is caused by a virus."
1	UK	Biology		"Science has put it beyond reasonable doubt that COVID-19 is caused by a virus."
5	UK	Health Sciences		"Science has put it beyond reasonable doubt that COVID-19 is caused by a virus."
1	UK	Physics		"Science has put it beyond reasonable doubt that COVID-19 is caused by a virus."
1	UK	Health Sciences		"Science has put it beyond reasonable doubt that COVID-19 is caused by a virus."
1	UK	Physics		"Science has put it beyond reasonable doubt that COVID-19 is caused by a virus."
1	UK	Earth Sciences		"Science has put it beyond reasonable doubt that COVID-19 is caused by a virus."
1	UK	Physics		"Science has put it beyond reasonable doubt that COVID-19 is caused by a virus."
1	UK	Physics		"Science has put it beyond reasonable doubt that COVID-19 is caused by a virus."
1	UK	Physics		"Science has put it beyond reasonable doubt that COVID-19 is caused by a virus."
1	UK	Chemistry		"Science has put it beyond reasonable doubt that COVID-19 is caused by a virus."
1	UK	Physics		"Science has put it beyond reasonable doubt that COVID-19 is caused by a virus."
1	UK	Biology		"Science has put it beyond reasonable doubt that COVID-19 is caused by a virus."
1	UK	Physics		"Science has put it beyond reasonable doubt that COVID-19 is caused by a virus."
3	UK	Health Sciences		"Science has put it beyond reasonable doubt that COVID-19 is caused by a virus."
1	UK	Health Sciences		"Science has put it beyond reasonable doubt that COVID-19 is caused by a virus."
1	UK	Chemistry		"Science has put it beyond reasonable doubt that COVID-19 is caused by a virus."
1	UK	Physics		"Science has put it beyond reasonable doubt that COVID-19 is caused by a virus."
1	UK	Physics		"Science has put it beyond reasonable doubt that COVID-19 is caused by a virus."
1	UK	Physics		"Science has put it beyond reasonable doubt that COVID-19 is caused by a virus."
1	UK	Physics		"Science has put it beyond reasonable doubt that COVID-19 is caused by a virus."
1	UK	Biology		"Science has put it beyond reasonable doubt that COVID-19 is caused by a virus."
1	UK	Physics		"Science has put it beyond reasonable doubt that COVID-19 is caused by a virus."
2	UK	Health Sciences		"Science has put it beyond reasonable doubt that COVID-19 is caused by a virus."
1	UK	Health Sciences		"Science has put it beyond reasonable doubt that COVID-19 is caused by a virus."
1	UK	Earth Sciences		"Science has put it beyond reasonable doubt that COVID-19 is caused by a virus."
1	UK	Earth Sciences		"Science has put it beyond reasonable doubt that COVID-19 is caused by a virus."
1	UK	Chemistry		"Science has put it beyond reasonable doubt that COVID-19 is caused by a virus."
1	UK	Biology		"Science has put it beyond reasonable doubt that COVID-19 is caused by a virus."
1	UK	Health Sciences		"Science has put it beyond reasonable doubt that COVID-19 is caused by a virus."
1	UK	Health Sciences		"Science has put it beyond reasonable doubt that COVID-19 is caused by a virus."
1	UK	Physics		"Science has put it beyond reasonable doubt that COVID-19 is caused by a virus."
1	UK	Biology		"Science has put it beyond reasonable doubt that COVID-19 is caused by a virus."
1	UK	Chemistry		"Science has put it beyond reasonable doubt that COVID-19 is caused by a virus."
2	UK	Health Sciences		"Science has put it beyond reasonable doubt that COVID-19 is caused by a virus."
1	UK	Health Sciences		"Science has put it beyond reasonable doubt that COVID-19 is caused by a virus."
1	UK	Health Sciences		"Science has put it beyond reasonable doubt that COVID-19 is caused by a virus."
1	UK	Health Sciences		"Science has put it beyond reasonable doubt that COVID-19 is caused by a virus."
[truncated: 4,967 more rows]

## Sheet: Fig.6
Institution	Code	Votes before reminder	% agreement before reminder discounting neutrals	Final number of votes	Final % agreement discounting neutrals	% Difference				Institution	Strongly disagree	Disagree	Neutral	Agree (weakly or strongly)	% agree NOT discounting neutrals
[truncated: 30 more rows]

[truncated: 3 more sheets: Fig.7, Fig.8, Fig.9]
